# Supplementary material for: Exploring the biological basis for the identification of different syndromes in ischemic heart failure based on joint multi-omics analysis
Source: Front Pharmacol. 2025 Jul 28;16:1641422. doi: 10.3389/fphar.2025.1641422 (PMC12337011; doi:10.3389/fphar.2025.1641422)
Supplement: Supplementary file 3 [file Supplementaryfile3.xlsx]

## Sheet: Supplementary Materials 3
Supplementary Materials for ARTICLE
Exploring the biological basis for the identification of different syndromes in ischemic heart failure based on joint multi-omics analysis
Yilin Zhang,Jingjing Wei,Lijie Qiao,Rui Yu,Hongjie Ren,Anshe Zhao,Yang Sun,Aolong Wang,Bin Li,Xinlu Wang,Mingjun Zhu
Supplementary Materials 3
1	Sheet1 Specific DEGs list
2	Sheet2 Specific DEPs list
3	Sheet3 Specific DMs list
4	Sheet4 DMs list of QDBS
5	Sheet5 DMs list of YDBS
6	Sheet6 DMs list of YDBSFR
7	Sheet7 Correlation analysis
8	Sheet8 AUC values for DEGs
9	Sheet9 AUC values for DEPs
10	Sheet10 KEGG enrichment pathways of DEGs in QDBS, YDBS and YDBSFR
11	Sheet11 KEGG enrichment pathways of DEPs in QDBS, YDBS and YDBSFR

## Sheet: Sheet1 Specific DEGs list
Specific DEGs of QDBS							Specific DEGs of YDBS							Specific DEGs of YDBSFR
Gene	Gene ID	log2FoldChange	pvalue	padj	group		Gene	Gene ID	log2FoldChange	pvalue	padj	group		Gene	Gene ID	log2FoldChange	pvalue	padj	group
GOLGA8A	ENSG00000175265	-0.639745	1.60843992980655e-05	0.0108281837584945	DOWN		LINC00649	ENSG00000237945	-0.757209	1.67579002319792e-07	0.00108381975077551	DOWN		KCNMB1	ENSG00000145936	0.649432622890889	2.61123330353043e-05	0.0428068179558755	UP
TRIM7	ENSG00000146054	0.592612008632616	4.54511349453754e-05	0.0123261326894605	UP		RBP7	ENSG00000162444	0.742411851393162	1.87123575755439e-07	0.00108381975077551	UP		ARHGEF5	ENSG00000050327	-0.726979	0.000174642017652227	0.0963841976170512	DOWN
STAB1	ENSG00000010327	0.632833365622053	4.67987603891002e-05	0.0123261326894605	UP		HK3	ENSG00000160883	0.590201497624072	4.27821834798006e-06	0.0107118598034353	UP		CLIC2	ENSG00000155962	0.607101491873053	0.000507727859809805	0.139546398205489	UP
BANK1	ENSG00000153064	-0.642821	4.87908942918755e-05	0.0123261326894605	DOWN		SLC11A1	ENSG00000018280	0.788229146281927	1.04772648236889e-05	0.0130037823983156	UP		CALHM6	ENSG00000188820	0.826788822890804	0.000725081299336126	0.15945754968304	UP
CREG1	ENSG00000143162	0.59145145540526	4.89769039599586e-05	0.0123261326894605	UP		ATP8B1	ENSG00000081923	-0.88554	1.57810733284973e-05	0.0161768628359875	DOWN		AL022323.4	ENSG00000279110	3.31129968717205	0.000845300815415665	1	UP
ZDHHC23	ENSG00000184307	-0.618119	0.00014545509185123	0.0179680882764967	DOWN		INHBB	ENSG00000163083	1.46633382273995	1.61977235323158e-05	0.0161768628359875	UP		BCAM	ENSG00000187244	1.32505359597291	0.000935674083859613	0.176631608049596	UP
RASSF6	ENSG00000169435	-1.4758	0.000199545483135603	1	DOWN		NME8	ENSG00000086288	0.5975019353306	1.95591008315469e-05	0.0167046113794614	UP		MS4A4A	ENSG00000110079	0.669765228677265	0.00108987820644044	0.196165078733705	UP
NT5E	ENSG00000135318	-0.704988	0.000218137322797659	0.0216625011104422	DOWN		TCF4	ENSG00000196628	-0.605822	2.21113064990568e-05	0.0167046113794614	DOWN		RN7SL2	ENSG00000274012	-0.834638	0.00119654239988766	0.196165078733705	DOWN
MS4A1	ENSG00000156738	-0.67403	0.000232531348622341	0.0218489635838186	DOWN		TP53I11	ENSG00000175274	0.644365683761298	2.67567534702359e-05	0.0178817441653392	UP		RN7SL3	ENSG00000278771	-1.29938	0.00144499717314115	1	DOWN
IGLL1	ENSG00000253755	-1.42322	0.000269873802607724	0.0230137211672035	DOWN		G0S2	ENSG00000123689	1.70825620432512	2.91376666027132e-05	0.0180820033888837	UP		FP671120.1	ENSG00000278996	3.03030457581066	0.00148303949078883	1	UP
LRRN3	ENSG00000173114	-1.07787	0.000274783375167444	0.0231438454360391	DOWN		ARG1	ENSG00000118520	1.41703551277838	3.13747301349576e-05	0.0182979501339533	UP		AC100814.1	ENSG00000272010	-1.15713	0.00148949515772462	1	DOWN
MAP7D2	ENSG00000184368	-2.2923	0.000431254614506168	1	DOWN		AREG	ENSG00000109321	2.2274065662499	3.15917647340354e-05	0.0182979501339533	UP		RNVU1-3	ENSG00000201183	-1.95555	0.00185169264292202	1	DOWN
LAMB2	ENSG00000172037	0.649412919652758	0.000460886568461935	0.0313911542270046	UP		TRAV8-3	ENSG00000211787	-0.742995	3.52071580242339e-05	0.019117486807159	DOWN		INTS4P1	ENSG00000164669	1.78706087153477	0.00190020902920846	1	UP
TNFRSF13C	ENSG00000159958	-0.600169	0.00050466816222424	0.0328190986847382	DOWN		ZMYND15	ENSG00000141497	0.869945697778644	7.14826318172786e-05	0.0301755825998673	UP		SMPD4	ENSG00000223553	-1.08685	0.00191569973493387	1	DOWN
AC104653.1	ENSG00000228857	-1.3644	0.000537321363467885	1	DOWN		S100A9	ENSG00000163220	0.646689292447797	8.49817618401966e-05	0.0301755825998673	UP		LINC00211	ENSG00000237803	0.697595004794992	0.00198967771824646	0.203622282176379	UP
MYO7A	ENSG00000137474	0.704317565776356	0.000612715050924644	0.0361259781699326	UP		ECHDC3	ENSG00000134463	0.963559244018119	9.29431461797577e-05	0.0310021844023821	UP		CELF5	ENSG00000161082	2.34547045009627	0.00199776536807518	1	UP
AC104763.1	ENSG00000241157	-1.58431	0.000731387025436651	1	DOWN		POU2AF1	ENSG00000110777	-0.625723	9.84948871255753e-05	0.0310021844023821	DOWN		CAVIN1	ENSG00000177469	0.836800513234751	0.00203411676084484	0.203622282176379	UP
AC018755.2	ENSG00000268500	1.93916342414023	0.000757376410442661	0.0399229058683334	UP		TGM3	ENSG00000125780	0.857004799403597	0.000116486385086628	0.0310021844023821	UP		AC007336.1	ENSG00000261997	0.81129591643093	0.00217536825490482	0.203622282176379	UP
IGKJ5	ENSG00000211593	-1.29413	0.00101695895689413	1	DOWN		ORM1	ENSG00000229314	1.46576301904141	0.000118270399208572	0.0310021844023821	UP		GRAMD1C	ENSG00000178075	-0.590613	0.00218806784448364	0.203622282176379	DOWN
CXCR5	ENSG00000160683	-0.61917	0.0010588829350389	0.0467500724617433	DOWN		CRPPA	ENSG00000214960	-1.12671	0.000121666852033166	0.0310021844023821	DOWN		PRCD	ENSG00000214140	-0.732779	0.0022219864057474	0.203622282176379	DOWN
PAX5	ENSG00000196092	-0.659859	0.00114720456491008	0.0478152284666736	DOWN		FTH1P2	ENSG00000234975	0.698370460833301	0.000132921331209679	0.0329948721585626	UP		AC007560.1	ENSG00000238165	3.02149055987755	0.00233315166225664	1	UP
AC104078.1	ENSG00000247193	2.72024968413901	0.00117046359941784	1	UP		IGHG1	ENSG00000211896	-1.02658	0.000142776611393454	0.0340373457322953	DOWN		FAM86B2	ENSG00000145002	-1.56167	0.00241446040187826	1	DOWN
BAIAP3	ENSG00000007516	-0.587966	0.0011774704109536	0.0484670632210342	DOWN		SPIB	ENSG00000269404	-0.628352	0.000146932118137643	0.0340412331301292	DOWN		FAM110B	ENSG00000169122	0.670176713564784	0.00243086951236778	0.210970875208672	UP
CELSR1	ENSG00000075275	-0.619862	0.00123642400293348	0.049101975781857	DOWN		KLF8	ENSG00000102349	-0.637304	0.000153174444492273	0.0347465772501988	DOWN		DIP2C	ENSG00000151240	-0.605772	0.00275944629108136	0.224581382083611	DOWN
EBF1	ENSG00000164330	-0.649545	0.00129106391265484	0.0494405870345752	DOWN		CSTA	ENSG00000121552	0.614052596719025	0.000158629548260486	0.0348398307678622	UP		IGLV8-61	ENSG00000211638	-1.61229	0.00293582345413341	0.228780990422981	DOWN
C5orf34	ENSG00000172244	-0.700311	0.00142432028374407	0.0514165828230993	DOWN		LINC00671	ENSG00000213373	0.668100638377255	0.000159222949645114	0.0348398307678622	UP		PDCD1LG2	ENSG00000197646	1.25195127454092	0.00308734324769877	0.229395083819797	UP
TRIM60P18	ENSG00000227986	-0.640563	0.00152987799111565	0.052467462773851	DOWN		AC245128.3	ENSG00000268734	0.718861770326036	0.000166629597998967	0.0353092182296347	UP		CNTNAP3	ENSG00000106714	-0.724134	0.00315525111991852	0.229395083819797	DOWN
SLC16A11	ENSG00000174326	-0.704779	0.00153786264761609	0.052467462773851	DOWN		PADI4	ENSG00000159339	0.681596339365401	0.000171577537572718	0.0359196541308862	UP		AC023590.1	ENSG00000225885	2.00933160312423	0.00355067071643467	1	UP
MAGED4	ENSG00000154545	-2.34096	0.00159523703196981	1	DOWN		GPR160	ENSG00000173890	0.726136329326831	0.000174662811325476	0.0361302501141841	UP		LIMCH1	ENSG00000064042	1.55325258587045	0.00362978359403843	1	UP
GPRIN1	ENSG00000169258	0.629525464647676	0.00173235685665835	0.055469877074875	UP		LINC01252	ENSG00000247157	-1.39633	0.000177168942490024	1	DOWN		NANOS1	ENSG00000188613	-1.42022	0.00397273160320095	1	DOWN
AC121761.2	ENSG00000273987	-1.31041	0.00193203911335568	1	DOWN		AGMAT	ENSG00000116771	-0.613391	0.000185809083816568	0.0370839917030852	DOWN		TMEM132C	ENSG00000181234	-1.3799	0.00409941286881587	1	DOWN
CEBPA-DT	ENSG00000267296	0.645366387203007	0.00197435399969202	0.0600316898512913	UP		C3orf52	ENSG00000114529	-0.963815	0.000219234985609892	0.0388717052036478	DOWN		PYCARD	ENSG00000261359	1.43357345399536	0.00410822670052226	1	UP
LINC01781	ENSG00000234184	-0.976017	0.00204466605272537	1	DOWN		ADGRG3	ENSG00000182885	0.688735624487747	0.00022832097358114	0.0390670762902918	UP		NSG1	ENSG00000168824	-0.60388	0.00419357969115367	0.245524106203497	DOWN
AL121820.1	ENSG00000258623	-1.48773	0.00225890219813926	1	DOWN		TUBA3D	ENSG00000075886	-0.77567	0.000262807767863768	0.0411895978143599	DOWN		CDRT15	ENSG00000223510	-1.2122	0.00420583439283664	1	DOWN
PCDH9	ENSG00000184226	-0.817129	0.00254110303852738	0.0688116783549996	DOWN		PLAU	ENSG00000122861	1.5456222503075	0.000263005188109219	0.0411895978143599	UP		AL022316.1	ENSG00000230107	0.951297570562153	0.00434488109172594	1	UP
TP63	ENSG00000073282	-1.02864	0.00255045392285145	1	DOWN		TLR5	ENSG00000187554	0.643694030450662	0.000269750823287107	0.0411895978143599	UP		GTSE1	ENSG00000075218	0.671527813323727	0.00456189229710956	0.254434053898153	UP
AC087741.3	ENSG00000279259	0.638546962517223	0.00264372918364	0.0700032863342666	UP		INSC	ENSG00000188487	1.09842909548403	0.000274810707089304	0.0411895978143599	UP		RF00012	ENSG00000271817	-2.06787	0.00466016784632786	1	DOWN
AC083949.1	ENSG00000224875	-1.0741	0.00266752743959869	1	DOWN		AC024075.3	ENSG00000269427	-0.677531	0.000277467979025009	0.0411895978143599	DOWN		HMGN1P36	ENSG00000235734	1.29092370591151	0.00466714517057912	1	UP
AF274858.1	ENSG00000260081	-1.09567	0.00276195480340641	1	DOWN		PFKFB3	ENSG00000170525	0.814731403104255	0.000310217215115867	0.0411895978143599	UP		Z95114.3	ENSG00000279805	0.766671901601012	0.0047204379245742	0.257945707922844	UP
JAM2	ENSG00000154721	-0.865849	0.00279018105752122	1	DOWN		AC005392.2	ENSG00000231412	1.10987994129967	0.000328202985745899	0.0429269161623692	UP		TRBV10-1	ENSG00000211717	-1.54981	0.00472953564904802	1	DOWN
AC242376.2	ENSG00000274471	-0.637677	0.00287545709692497	0.0735685720975827	DOWN		PLIN5	ENSG00000214456	0.613947437840954	0.000330182243303527	0.0429269161623692	UP		LINC02432	ENSG00000248810	0.606533569424792	0.00512779797013584	0.264529829550294	UP
AF131216.1	ENSG00000246477	-1.10973	0.00290448139080263	1	DOWN		PDZD3	ENSG00000172367	0.925666927664355	0.000349847666277911	0.0443719200674816	UP		S100A3	ENSG00000188015	-0.99355	0.0051590112208065	1	DOWN
ITGB4	ENSG00000132470	0.674322547183167	0.00294367633793126	0.0745741864910869	UP		SLC37A3	ENSG00000157800	0.635625878897524	0.000363023219178819	0.0453805140751882	UP		EPX	ENSG00000121053	1.01837071429493	0.00548112811381164	1	UP
KLHL29	ENSG00000119771	-0.658361	0.00295522453543329	0.0745741864910869	DOWN		CA4	ENSG00000167434	0.70656397549737	0.000403893660954172	0.0469361370704041	UP		AL137792.1	ENSG00000214812	-0.911719	0.00568497484255379	1	DOWN
AC008074.1	ENSG00000237217	-1.48358	0.00301632697406371	1	DOWN		TNNI2	ENSG00000130598	0.612603831770104	0.000439657993663866	0.0481979354507578	UP		KCNMA1	ENSG00000156113	1.43083139876282	0.00572282271908055	1	UP
HHIPL2	ENSG00000143512	-1.58179	0.00315356292416315	1	DOWN		EGR1	ENSG00000120738	0.797756956956905	0.000439884967263139	0.0481979354507578	UP		CRYM	ENSG00000103316	1.27710183386123	0.00581336816752358	1	UP
IGHG3	ENSG00000211897	-0.592338	0.0034364519350084	0.079177133247911	DOWN		AC131392.2	ENSG00000251158	0.959902142337495	0.000449681308706778	0.0481979354507578	UP		IGHV3-66	ENSG00000211972	-2.05187	0.00584345121009803	1	DOWN
MTCL1	ENSG00000168502	-0.934514	0.00357753303902043	1	DOWN		F5	ENSG00000198734	0.600157711824136	0.000457170610261479	0.0481979354507578	UP		AL669831.3	ENSG00000230021	0.756801167102424	0.00610223819940587	0.278738149826731	UP
FBXW11	ENSG00000229635	1.19363618712596	0.0036145982330576	1	UP		ZNF32-AS2	ENSG00000230565	-1.00376	0.000488336855395153	0.0481979354507578	DOWN		AC022182.1	ENSG00000254777	-0.597784	0.00611354623151996	1	DOWN
SPICE1	ENSG00000163611	-0.684897	0.00365165348265262	1	DOWN		APBB2	ENSG00000163697	0.930151691348285	0.000488465588267875	0.0481979354507578	UP		AL591848.3	ENSG00000260698	-0.674083	0.00631521212187421	0.28581177805562	DOWN
TRBJ1-3	ENSG00000282133	-0.629801	0.00373475699056095	0.0816076734128787	DOWN		IGLL5	ENSG00000254709	-0.775511	0.000489102796637012	0.0481979354507578	DOWN		RN7SL587P	ENSG00000240233	-1.73493	0.00634856215246744	1	DOWN
GOLGA6L9	ENSG00000197978	-0.691165	0.00388208624713499	0.0822461351948952	DOWN		AC090739.1	ENSG00000254165	-1.58173	0.000497846749856519	1	DOWN		SAPCD2P3	ENSG00000232491	-1.94185	0.00649180897401349	1	DOWN
PTPRK	ENSG00000152894	-0.672982	0.00395337085283857	0.0826371326187149	DOWN		FCAR	ENSG00000186431	0.68926371242152	0.000508680564075944	0.0485650191284813	UP		CAND2	ENSG00000144712	-0.696827	0.00672608180800929	0.292530888712922	DOWN
KLHL4	ENSG00000102271	2.21609211443455	0.00398493261967053	1	UP		C1orf220	ENSG00000213057	-0.844158	0.000564789079018097	0.0505864692629817	DOWN		AP001010.1	ENSG00000266954	2.4894918356375	0.00684735166982922	1	UP
AL162457.1	ENSG00000179253	-1.04963	0.00437515410492769	1	DOWN		IGHV3-33	ENSG00000211955	-1.04279	0.000603079968075334	0.0529248359862475	DOWN		CCIN	ENSG00000185972	2.16552622448344	0.00774962036423476	1	UP
SMIM10L2A	ENSG00000178947	-0.712685	0.0044600704961763	1	DOWN		IGKC	ENSG00000211592	-0.724938	0.00063049317545284	0.0537395355475864	DOWN		SH2D6	ENSG00000152292	1.92755304367505	0.00779447688843321	1	UP
PFN1	ENSG00000225080	-1.24046	0.00451446209435657	1	DOWN		C19orf44	ENSG00000105072	-0.588022	0.000630919961539344	0.0537395355475864	DOWN		TACSTD2	ENSG00000184292	-1.17113	0.00797993093646172	0.304222779429869	DOWN
METTL7B	ENSG00000170439	1.88505550683674	0.00470222440586302	1	UP		BCAT1	ENSG00000060982	0.715282543880579	0.000637546599456398	0.0537767461755067	UP		SCIN	ENSG00000006747	1.20311397878349	0.00806183467052756	1	UP
CLECL1	ENSG00000184293	-0.731592	0.00476956981454833	0.0899248753599342	DOWN		AC023157.3	ENSG00000276900	0.617423778598059	0.000679384106139585	0.0557955631763111	UP		Z83851.1	ENSG00000233903	0.734024581099831	0.00823559014657621	1	UP
RBFADN	ENSG00000261126	-0.948653	0.00477958250063922	1	DOWN		DNAH8	ENSG00000124721	-1.30424	0.000713403157286992	1	DOWN		LINC00707	ENSG00000238266	1.53936946079476	0.00824218069900021	1	UP
ANKRD36B	ENSG00000196912	-0.74777	0.00486625741985962	0.0911685954493398	DOWN		AC091390.3	ENSG00000239486	-0.890599	0.000728623745573122	0.0580410486292113	DOWN		RN7SL473P	ENSG00000277452	-0.735009	0.00856263799316048	0.308507110021892	DOWN
WHAMMP2	ENSG00000248334	-0.602264	0.00524561984986625	0.0945140202016526	DOWN		RNF39	ENSG00000204618	0.710862393721206	0.000757093689275781	0.0589921970621344	UP		SLC16A14	ENSG00000163053	1.09765575387551	0.00906245721846087	1	UP
RASSF8	ENSG00000123094	-1.49953	0.00527835218420076	1	DOWN		S100A8	ENSG00000143546	0.745213117872132	0.000790844652022542	0.0600074963910204	UP		AC090948.3	ENSG00000272529	-0.58524	0.00910955858558455	0.310398215639063	DOWN
MYOF	ENSG00000138119	0.648014268423285	0.00553706518504521	0.0968855816222886	UP		MUC6	ENSG00000184956	-1.09922	0.000823427328072825	0.0614071813416026	DOWN		AC006942.1	ENSG00000269194	-1.66042	0.00938904292400787	1	DOWN
SLC22A1	ENSG00000175003	0.621544861442336	0.00559014447358902	0.097355121712575	UP		AC007342.1	ENSG00000259926	-1.73943	0.000841342827980108	1	DOWN		MAST1	ENSG00000105613	0.632226226959696	0.00944804207706521	1	UP
HS3ST1	ENSG00000002587	-0.80263	0.00577207163582123	0.0978831216236714	DOWN		LINC01002	ENSG00000282508	0.637105197409305	0.000862236450536897	0.0623695224438562	UP		AL359962.1	ENSG00000233411	-0.81043	0.00975608051322144	0.314382501088738	DOWN
DYRK3	ENSG00000143479	0.872556369090412	0.00579839492465003	0.0978831216236714	UP		GTSE1-DT	ENSG00000277232	-0.923038	0.000870475176420503	0.0623695224438562	DOWN		NMRK2	ENSG00000077009	2.88528380682565	0.0105002207487192	1	UP
AC010149.1	ENSG00000235419	-1.07987	0.00589541049830898	1	DOWN		SPEG	ENSG00000072195	-0.729138	0.000939044236230415	0.0640646778508137	DOWN		RGPD2	ENSG00000185304	-0.977926	0.0105756017742107	0.327540654083486	DOWN
AP001107.9	ENSG00000255468	-0.613406	0.00613724903986358	0.100401875692939	DOWN		PAIP2B	ENSG00000124374	-0.587741	0.000948986579784002	0.064161831946797	DOWN		AURKA	ENSG00000087586	0.607621393958045	0.0106590793770141	0.327540654083486	UP
NUDT11	ENSG00000196368	-1.19284	0.00649473214166585	1	DOWN		LSP1P4	ENSG00000143429	-2.061	0.000951930066244567	1	DOWN		CTSE	ENSG00000196188	0.986042431857985	0.0108007352115068	0.327540654083486	UP
AC092902.2	ENSG00000241288	-0.863763	0.00655952133955407	1	DOWN		MIR4324	ENSG00000265407	-1.73011	0.000967895361389413	1	DOWN		IGHV2-70	ENSG00000274576	-1.20636	0.0109222374018828	1	DOWN
AC093642.2	ENSG00000280119	-0.886981	0.00658918918205833	1	DOWN		ANXA3	ENSG00000138772	0.789674835617277	0.000982553989729794	0.0650127694567452	UP		RNU6-658P	ENSG00000207336	-2.18994	0.0109618449915948	1	DOWN
RNF157-AS1	ENSG00000267128	-0.666768	0.00660493234591061	0.103270796784638	DOWN		AC034102.6	ENSG00000258317	-0.982794	0.00100100154421817	0.0650127694567452	DOWN		GAPDH	ENSG00000249840	2.06567677944948	0.0110591515509232	1	UP
AC027682.7	ENSG00000280214	-0.59695	0.00665043194561271	0.103437221393083	DOWN		CD1A	ENSG00000158477	0.668207856057922	0.00100494493498053	0.0650127694567452	UP		ITGB1-DT	ENSG00000229656	-1.1398	0.0111213255554059	1	DOWN
OR2A9P	ENSG00000228960	-0.79081	0.00696897653666795	1	DOWN		DND1P1	ENSG00000264070	-0.676927	0.00101846898540702	0.0650127694567452	DOWN		LINC01729	ENSG00000225640	2.25876314720134	0.0113184472442531	1	UP
AC008115.3	ENSG00000275560	-0.614263	0.00696933913775669	0.10688269136287	DOWN		IGBP1P1	ENSG00000226677	-1.25658	0.00104336314272483	1	DOWN		RNU6-407P	ENSG00000202150	-1.54051	0.0113250958011735	1	DOWN
AC110285.7	ENSG00000279692	0.59223378849014	0.00705963581582347	0.107324823464246	UP		DENND5B	ENSG00000170456	-0.698294	0.00107961900599513	0.0665229072630193	DOWN		RPL10P6	ENSG00000230076	-1.86738	0.0114620214716993	1	DOWN
AC025164.1	ENSG00000245904	-0.598333	0.00707397744628874	0.107324823464246	DOWN		LINC02207	ENSG00000258476	1.15885860709164	0.00108780487029566	0.0666521044570281	UP		EEF1E1P1	ENSG00000236307	2.67818161629516	0.0115513419359507	1	UP
LUNAR1	ENSG00000278090	-0.633091	0.00714108557483698	0.107772595001449	DOWN		ZNF662	ENSG00000182983	-0.905429	0.00109187889787934	0.0666521044570281	DOWN		#N/A	ENSG00000211949	-0.797147	0.011552946824671	0.333079122885124	DOWN
KIF19	ENSG00000196169	0.647528282791477	0.00716159716076484	0.107772595001449	UP		OSM	ENSG00000099985	0.717282902294368	0.00109352198441071	0.0666521044570281	UP		TCP10L2	ENSG00000166984	2.04377678751614	0.011572259618637	1	UP
AC117382.1	ENSG00000240695	1.50667346053309	0.00717391818135013	1	UP		ROPN1B	ENSG00000114547	-2.17635	0.00117616986591415	1	DOWN		AC020898.1	ENSG00000213757	1.95033450590248	0.0118943890303376	1	UP
AL160396.2	ENSG00000285672	-1.3211	0.00728447600503344	1	DOWN		SPATA25	ENSG00000149634	-0.939054	0.00119446893008389	0.0697330655989398	DOWN		PCLAF	ENSG00000166803	0.836115501372016	0.0124763873609457	1	UP
LAMA2	ENSG00000196569	-0.6408	0.00728627966075884	0.108548009644919	DOWN		LINC02021	ENSG00000249846	-1.18411	0.00128155999884858	0.0720522746458176	DOWN		HMGB1	ENSG00000259699	1.38307817081515	0.0125592345825537	1	UP
AC008870.2	ENSG00000260751	-0.626989	0.00770577642295796	1	DOWN		AC253536.3	ENSG00000232545	-1.43092	0.00128566839463116	0.0720522746458176	DOWN		ATP5MFP4	ENSG00000256826	-1.26968	0.0126973566903267	1	DOWN
VGF	ENSG00000128564	2.32002705308649	0.00784418890616682	1	UP		IGLV3-21	ENSG00000211662	-1.21609	0.00134792022874482	0.0728499321037504	DOWN		RHCE	ENSG00000188672	0.800949658306059	0.012793359811749	0.341993993791805	UP
OR2A7	ENSG00000243896	-0.972477	0.00842646742070786	1	DOWN		IGLV2-23	ENSG00000211660	-1.02082	0.00134822725243847	0.0728499321037504	DOWN		MID2	ENSG00000080561	-0.620944	0.0130143677114515	0.341993993791805	DOWN
ZFY-AS1	ENSG00000233070	1.94801281507195	0.00851230262817566	1	UP		IGHV5-78	ENSG00000211978	-0.74465	0.00135497437101684	0.0728499321037504	DOWN		TF	ENSG00000091513	0.985986194700401	0.0131045827149634	1	UP
KIAA1522	ENSG00000162522	0.587803781334955	0.00852241937406761	0.117327991634474	UP		AC138409.2	ENSG00000215158	-0.637777	0.00136279451928319	0.0728499321037504	DOWN		CATSPERD	ENSG00000174898	2.23893341192153	0.0132290948042254	1	UP
PRAP1	ENSG00000165828	-1.17441	0.00862314869719092	1	DOWN		PGLYRP1	ENSG00000008438	0.708330226914778	0.00136677473905517	0.0728499321037504	UP		RSPH6A	ENSG00000104941	2.22343955557579	0.0135608465705142	1	UP
OR2A42	ENSG00000212807	-0.839315	0.00865779392838621	1	DOWN		ZNF835	ENSG00000127903	-0.850591	0.00139530456844382	0.0732471667108153	DOWN		RFX8	ENSG00000196460	1.56159385569646	0.0135835041968078	1	UP
AC009303.4	ENSG00000279227	0.60698244269543	0.00868476617008879	0.117327991634474	UP		RF00017	ENSG00000274011	-1.34561	0.00146206142954888	0.0745008193543733	DOWN		ZFP37	ENSG00000136866	-0.641217	0.0136154023882552	0.34527412322197	DOWN
TOP3B	ENSG00000228050	1.67110933651712	0.0087602088860022	1	UP		AL109614.1	ENSG00000276603	-1.24446	0.00148244426708117	1	DOWN		AL021393.1	ENSG00000226772	2.09773451306551	0.0136390054647856	1	UP
EPHB2	ENSG00000133216	0.749482817144208	0.00877214056873872	0.117792779872349	UP		IGLC2	ENSG00000211677	-0.779893	0.00150873123042547	0.0748059229706912	DOWN		RN7SL442P	ENSG00000239221	2.95498076651545	0.0136764039408475	1	UP
SAXO2	ENSG00000188659	-1.13324	0.00889148651830132	1	DOWN		GLIS2	ENSG00000126603	0.677439858891225	0.00152034022016048	0.0748059229706912	UP		TDRD1	ENSG00000095627	-1.94475	0.0137533225121503	1	DOWN
UTP6	ENSG00000244167	-1.79791	0.0093452522587488	1	DOWN		AC005154.4	ENSG00000264520	-1.38874	0.00153374179699061	1	DOWN		LEF1-AS1	ENSG00000232021	-0.66893	0.0138968685414352	0.34527412322197	DOWN
TRAJ22	ENSG00000211867	-1.7256	0.0093534980568006	1	DOWN		NOG	ENSG00000183691	-0.951998	0.00153693108313402	0.0748059229706912	DOWN		EEF1A1	ENSG00000237757	-1.39258	0.0139615329460299	1	DOWN
AL133410.1	ENSG00000227388	-0.594782	0.00939959433564881	1	DOWN		AP000977.1	ENSG00000246790	-0.806031	0.0016817639106847	0.0779424268017771	DOWN		AC007405.1	ENSG00000234350	1.91047758634503	0.014007038533477	1	UP
CYP3A4	ENSG00000160868	-1.80866	0.00951943936248943	1	DOWN		BUB1	ENSG00000169679	-0.598957	0.00182646238668574	0.0804623741110181	DOWN		RAP1GAP	ENSG00000076864	1.19356867721009	0.0140117822721174	0.34527412322197	UP
IGF2BP2	ENSG00000073792	0.691302695482738	0.00955046712036181	0.122905317547206	UP		IGKV3-20	ENSG00000239951	-0.651601	0.00186309780414589	0.0814430646981971	DOWN		IFI27	ENSG00000165949	0.883248422892948	0.0141002492198208	0.34527412322197	UP
AHNAK2	ENSG00000185567	-0.705838	0.00960481339524365	1	DOWN		WNT7A	ENSG00000154764	-0.75399	0.00187015324669548	0.0814430646981971	DOWN		LRRC74A	ENSG00000100565	2.52761575072247	0.0141502519361664	1	UP
ATP1B2	ENSG00000129244	0.820796558540257	0.00966867931230557	1	UP		RAB30-AS1	ENSG00000246067	-0.60205	0.00207159019279132	0.0863212258751607	DOWN		TRBV12-3	ENSG00000274752	-0.639621	0.0143506910269659	0.34527412322197	DOWN
LRRIQ3	ENSG00000162620	-1.09149	0.00982386993959741	1	DOWN		CYSTM1	ENSG00000120306	0.601682329060879	0.00208947764594728	0.0866509870548448	UP		FLJ31104	ENSG00000227908	-1.47381	0.0144100003795497	1	DOWN
AC027020.1	ENSG00000259540	-1.13911	0.00990634895344691	1	DOWN		FKBP9	ENSG00000122642	0.603441482409289	0.00211701887180652	0.0869367056608207	UP		PPP1R1A	ENSG00000135447	-1.58098	0.0146543752875133	1	DOWN
TRIM64B	ENSG00000189253	-1.69002	0.00994368722138571	1	DOWN		ID1	ENSG00000125968	1.48176813161555	0.00215968050285218	1	UP		SMKR1	ENSG00000240204	-0.615285	0.0147542737775798	0.34527412322197	DOWN
DDX47	ENSG00000213782	-0.619044	0.0100976327434312	0.126544488722155	DOWN		RBM26-AS1	ENSG00000227354	-1.01346	0.002215944743808	0.088312513459651	DOWN		TRBV7-2	ENSG00000282939	-0.622699	0.0148330507407701	0.34527412322197	DOWN
PKP2	ENSG00000253334	2.26858685898503	0.0101959684109306	1	UP		PER1	ENSG00000179094	0.70692141419951	0.00226794904522207	0.0891581054519882	UP		VLDLR	ENSG00000147852	0.594920010239939	0.0148673181854644	0.34527412322197	UP
FTH1	ENSG00000226564	1.3798301181961	0.0103019240427627	1	UP		AC092295.2	ENSG00000267309	-0.704122	0.00231855531444412	0.0901280025587942	DOWN		AC055839.1	ENSG00000282980	-0.637764	0.015105072357913	1	DOWN
RFPL1S	ENSG00000225465	0.832016331395196	0.0108314851868889	1	UP		AC107214.1	ENSG00000232648	-2.29109	0.00237464266141634	1	DOWN		SPDYE5	ENSG00000185040	-0.817017	0.0152045679239925	1	DOWN
AC008731.1	ENSG00000261669	-1.26103	0.0108990759502985	1	DOWN		Z95331.1	ENSG00000280383	-0.868685	0.00238565772996032	0.0909061156048038	DOWN		TLN2	ENSG00000171914	0.839911850064484	0.0153155444390912	0.345589601783583	UP
ALG13-AS1	ENSG00000229487	-1.12943	0.0110034295326188	1	DOWN		AC021097.3	ENSG00000285480	-1.19417	0.00239909162733239	1	DOWN		CRNDE	ENSG00000245694	1.82401886116877	0.0154879329666617	1	UP
TDRD9	ENSG00000156414	0.605242902273462	0.0110215628153945	0.131712361844215	UP		AC096921.1	ENSG00000224618	-1.76312	0.00262386572064921	1	DOWN		SIK1	ENSG00000142178	-1.27898	0.0158292333878165	1	DOWN
CPT1B	ENSG00000205560	0.654098695671537	0.0110383482471324	0.131712361844215	UP		CATIP	ENSG00000158428	0.710994488081201	0.00268764012928419	0.097505688170184	UP		LDB3	ENSG00000122367	1.22499141611469	0.0159735168316985	1	UP
DPPA4	ENSG00000121570	-0.947592	0.0111970238574241	1	DOWN		IGLV5-45	ENSG00000211650	-1.59593	0.00277453594054435	0.0994027556760797	DOWN		RNU6-930P	ENSG00000212240	-1.36546	0.0161783746616858	1	DOWN
SH3PXD2B	ENSG00000174705	0.63246823468447	0.0112276717751514	0.132640281687657	UP		MICD	ENSG00000229390	1.5756324432576	0.00280072884499401	0.0994531602646737	UP		CXCL10	ENSG00000169245	0.813896874582413	0.016859735852811	0.355093051008536	UP
AC003956.1	ENSG00000268564	-1.56382	0.0113181385923149	1	DOWN		FTH1P8	ENSG00000219507	0.694481253080086	0.0028899976506905	0.101447675107875	UP		RGSL1	ENSG00000121446	1.93417669456277	0.0170446635484397	1	UP
TOP3B	ENSG00000100038	-0.797602	0.0113824282236504	1	DOWN		AL139424.2	ENSG00000284642	0.672985644873774	0.00300938354141324	0.104582096831193	UP		TXNDC2	ENSG00000168454	1.81836925691461	0.0170549079275471	1	UP
ADM5	ENSG00000224420	0.638755133133777	0.0114115812963012	0.133188685059801	UP		DERL3	ENSG00000099958	-0.705411	0.00306598563792574	0.105703504850392	DOWN		AC010615.2	ENSG00000268119	-0.724542	0.0170806198582428	0.356446202812609	DOWN
NAIP	ENSG00000250687	1.04423754721391	0.0115722584806721	0.134147790106416	UP		LINC01270	ENSG00000203999	0.630297755448382	0.00310392011778676	0.105723190252277	UP		AC040169.3	ENSG00000274677	-1.33053	0.0172305214871586	1	DOWN
TXLNB	ENSG00000164440	-0.633865	0.011671711137463	0.134460287156581	DOWN		AL512625.2	ENSG00000229422	-1.37125	0.00317382486700523	1	DOWN		ACRV1	ENSG00000134940	2.3202464232919	0.0172545017840783	1	UP
AC020910.5	ENSG00000279329	0.913733296083326	0.0117129871414618	1	UP		COCH	ENSG00000100473	-0.78948	0.00322120118977908	0.107977512295147	DOWN		#N/A	ENSG00000273160	-0.760333	0.0174292395801906	1	DOWN
MIR1254-1	ENSG00000221184	-0.741878	0.0117404529376795	1	DOWN		KCNE1	ENSG00000180509	0.738826500525148	0.00322515704887093	0.107977512295147	UP		LIPM	ENSG00000173239	1.07843161126104	0.0177404914081544	1	UP
AC245884.9	ENSG00000268496	2.13845711590741	0.0117942195725268	1	UP		CD200	ENSG00000091972	-0.604822	0.00332447914559149	0.108892619857389	DOWN		OR2T8	ENSG00000177462	1.4545894303106	0.0179730809717885	1	UP
AC067747.1	ENSG00000273153	-1.02011	0.0118502255101564	1	DOWN		AC131097.2	ENSG00000216921	-1.08202	0.00363909979166727	1	DOWN		NALCN	ENSG00000102452	2.90231875217909	0.018096229044722	1	UP
AC108449.2	ENSG00000259366	-0.722169	0.0120064965362841	0.136098086787917	DOWN		AC004678.1	ENSG00000275468	-1.60305	0.00364417937225879	1	DOWN		SPRY2	ENSG00000136158	-0.695011	0.0181129274809439	0.35848480038137	DOWN
HOMER3-AS1	ENSG00000269019	1.62242182338265	0.0121711061096237	1	UP		MMP11	ENSG00000099953	-0.611962	0.00369382320706287	0.113515854388632	DOWN		P3H3	ENSG00000110811	-0.650724	0.018125908979565	0.35848480038137	DOWN
PF4V1	ENSG00000109272	0.845544483406963	0.0122250861254472	0.136980711876541	UP		MIR4539	ENSG00000265612	-0.730678	0.00373624875907448	0.114297638094504	DOWN		FOXP1-IT1	ENSG00000242094	-1.26948	0.0184346339044196	1	DOWN
EMP2	ENSG00000231655	1.31666191733749	0.0123653976170956	1	UP		IGLV3-19	ENSG00000211663	-0.862173	0.00378702832779197	0.115242389183386	DOWN		RAD54L	ENSG00000085999	0.82850566200478	0.0186255560320992	1	UP
AC109454.1	ENSG00000243648	1.99778666893536	0.0124969661346659	1	UP		HYKK	ENSG00000188266	-0.934483	0.00388665876926307	0.116946665962489	DOWN		PKP2	ENSG00000227165	-0.697155	0.0186290252361881	0.361648208335156	DOWN
ST3GAL5-AS1	ENSG00000232504	-0.970542	0.0125226113200625	1	DOWN		AC011815.1	ENSG00000268573	-0.610916	0.00409116621221997	0.120696158321808	DOWN		MID1IP1-AS1	ENSG00000238123	-1.78665	0.0187132080057647	1	DOWN
AC138969.1	ENSG00000227827	-0.859418	0.0129732921024121	0.140299276937554	DOWN		F12	ENSG00000131187	0.620531582824784	0.00424021657501857	0.122502017574348	UP		RPSAP22	ENSG00000229648	1.04961562912948	0.0189262610041471	1	UP
AC005920.1	ENSG00000247011	-1.35096	0.0130508061005054	1	DOWN		SLC10A1	ENSG00000100652	-0.968516	0.00429750720098363	0.122769057201021	DOWN		TMEM176A	ENSG00000002933	0.730086997765947	0.018963872015097	0.362426056164982	UP
AK8	ENSG00000165695	-0.912855	0.0132376696052988	1	DOWN		LINC01006	ENSG00000182648	-0.790854	0.00443283063682164	0.124434354031362	DOWN		#N/A	ENSG00000211962	-0.91987	0.0190522511342772	1	DOWN
LINC01163	ENSG00000280953	-0.663239	0.013294131750389	0.141810443502712	DOWN		AC010619.2	ENSG00000273189	-0.819243	0.00444245377343059	0.124503349624403	DOWN		CD300H	ENSG00000284690	0.769100817809592	0.0194220562399942	0.362426056164982	UP
AC087343.1	ENSG00000243181	0.919982734124848	0.0133083168921442	1	UP		IGLV3-27	ENSG00000211658	-1.69059	0.00444282580924896	1	DOWN		ARNTL2	ENSG00000029153	0.650751372712622	0.0194727859448924	0.362426056164982	UP
IGHD3-3	ENSG00000211930	-1.62723	0.0134088056361322	1	DOWN		ZNF610	ENSG00000167554	-1.18607	0.00451468419182457	1	DOWN		FN1	ENSG00000115414	-0.759636	0.0194842890105343	0.362426056164982	DOWN
AC008758.4	ENSG00000268744	-1.14005	0.0139657632921211	1	DOWN		BBS5	ENSG00000163093	-0.701448	0.00457331854418834	0.12653818952837	DOWN		PIP5KL1	ENSG00000167103	0.613176371618545	0.0195304111994732	0.362426056164982	UP
TMEM54	ENSG00000121900	1.76168	0.0140858768642271	1	UP		TSPAN15	ENSG00000099282	-0.781871	0.00466769789998682	0.126577518748487	DOWN		TNNT1	ENSG00000105048	0.828046622893878	0.0195363931302348	0.362426056164982	UP
RHAG	ENSG00000112077	0.873085299224939	0.0144417076711768	0.147088537486243	UP		IFNL3P1	ENSG00000268510	-1.32224	0.0047422881607032	1	DOWN		AC103769.1	ENSG00000253475	1.22979812727761	0.0195441358876734	1	UP
SGIP1	ENSG00000118473	1.1671963563688	0.014707022037258	0.148157111896814	UP		MIR3936HG	ENSG00000233006	-0.757972	0.0047904877527793	0.127641456601518	DOWN		AP000350.7	ENSG00000279467	1.20948722609514	0.0195465217756607	1	UP
AC004837.2	ENSG00000228554	-1.90285	0.014730025138767	1	DOWN		IGLV7-43	ENSG00000211652	-1.26908	0.00480041657632904	0.127641456601518	DOWN		SNORA70G	ENSG00000206650	-1.75235	0.0195550129007722	1	DOWN
MTND1P23	ENSG00000225972	0.889215686746885	0.0150035861201506	1	UP		AC104958.1	ENSG00000248318	-1.75163	0.00481097935100035	1	DOWN		COL9A1	ENSG00000112280	2.29389176634709	0.019679447005495	1	UP
TSPO2	ENSG00000112212	0.808633856511764	0.0150510940210849	0.148867107483415	UP		ZNF320	ENSG00000182986	-0.668836	0.00481480108044042	0.127641456601518	DOWN		ADD3-AS1	ENSG00000203876	0.764627869325784	0.0198662235358327	1	UP
IGHJ5	ENSG00000242472	-0.677713	0.015229329552531	0.149616665561439	DOWN		BAALC	ENSG00000164929	-1.53972	0.00486924654025084	1	DOWN		AC012618.2	ENSG00000234750	-0.601511	0.0200446537907375	0.365560966660743	DOWN
MBOAT4	ENSG00000177669	-0.649631	0.0156363257933606	1	DOWN		AC007663.1	ENSG00000161132	-1.13799	0.00495286331761529	1	DOWN		LINC01151	ENSG00000253819	-1.27782	0.020074491181702	1	DOWN
CDR2L	ENSG00000109089	0.837549353729553	0.0156798191334805	1	UP		COX20	ENSG00000203667	-0.598949	0.00501987447520453	0.130116448943703	DOWN		FP236383.2	ENSG00000280614	-1.70374	0.0201867481534585	0.36594289341163	DOWN
MYL9	ENSG00000101335	0.669446519966347	0.0158508501615675	0.152131251421306	UP		NSFP1	ENSG00000260075	-0.93739	0.0050335358003638	0.130116448943703	DOWN		AL355304.1	ENSG00000232618	-1.2141	0.0202806204110541	1	DOWN
HOXA5	ENSG00000106004	-1.29087	0.0160247908074289	1	DOWN		GSTA6P	ENSG00000223622	-1.45181	0.00505225332516347	1	DOWN		CELF4	ENSG00000101489	1.83711655505149	0.0206804091691596	1	UP
PALM	ENSG00000099864	1.16787804431901	0.0161340234419064	0.152936288652861	UP		AC016596.1	ENSG00000264281	0.622338553032499	0.00517979219993042	0.131777553830148	UP		FCGR1A	ENSG00000150337	0.700236380955618	0.0208870201151487	0.369046090756152	UP
AL355512.1	ENSG00000273143	1.61885740932671	0.0161794407128405	1	UP		CHRNE	ENSG00000108556	0.665925126466017	0.00519118304297532	0.131874263968917	UP		LY6G6F	ENSG00000204424	-0.75525	0.0208942071023425	0.369046090756152	DOWN
GRIK4	ENSG00000149403	-1.54783	0.0163282366449764	1	DOWN		AP006222.1	ENSG00000228463	0.737384381025453	0.00520894451986436	0.131900643846539	UP		AL357143.1	ENSG00000229961	0.659333704070801	0.0208976884819878	0.369046090756152	UP
LINC02245	ENSG00000237638	-1.28973	0.0167880369428214	1	DOWN		HORMAD2-AS1	ENSG00000227117	1.73103416115216	0.00533334137535846	1	UP		#N/A	ENSG00000230188	-1.93323	0.0209236817447674	1	DOWN
KCNB1	ENSG00000158445	0.610726395852169	0.0168011728238893	0.155809876475543	UP		JADE3	ENSG00000102221	-0.601358	0.00537556611246357	0.134173046929982	DOWN		SEPT5-GP1BB	ENSG00000284874	0.632725196001117	0.0212009186605706	1	UP
MIF	ENSG00000240972	-0.900259	0.0168111722300342	1	DOWN		MIR4632	ENSG00000263676	-1.23561	0.00537994615117424	1	DOWN		LINC02356	ENSG00000257595	1.26412942445681	0.0217306868106463	1	UP
AC093909.6	ENSG00000278974	0.585325269395622	0.0169580810597337	0.156269957771124	UP		MATR3	ENSG00000015479	-0.609055	0.00541233663483557	0.134541861755226	DOWN		AC131097.4	ENSG00000235151	1.47738484066544	0.021953286993843	1	UP
RN7SKP271	ENSG00000222460	-1.11493	0.017343588357656	1	DOWN		RNU6ATAC18P	ENSG00000221340	-1.82514	0.00544977689504556	1	DOWN		AL133215.3	ENSG00000273476	-1.69545	0.02221348750656	1	DOWN
AC008680.1	ENSG00000253269	-1.215	0.0174328748526123	1	DOWN		OR4D1	ENSG00000141194	-0.705123	0.00572158265461975	0.137611716061378	DOWN		AC099489.3	ENSG00000262999	-0.794807	0.0222204560637576	0.378580659309564	DOWN
AC017100.1	ENSG00000259985	-1.01439	0.0174347842413005	1	DOWN		CERNA1	ENSG00000259577	-0.945253	0.00573865173772699	0.137611716061378	DOWN		GREM2	ENSG00000180875	0.979132763948828	0.0223636235945058	1	UP
TRGV5P	ENSG00000228668	-0.716981	0.0174553047740037	0.158188720595044	DOWN		RPL21P28	ENSG00000220749	0.654727375057035	0.00588815709102142	0.13918184061547	UP		SLC25A41	ENSG00000181240	1.56758153759391	0.0224129508793992	1	UP
MXI1	ENSG00000119950	0.595828571658582	0.0177605976271801	0.159426344580822	UP		GRHL1	ENSG00000134317	-0.798634	0.00594388119842648	0.139509382088825	DOWN		PDZD7	ENSG00000186862	0.638609547393761	0.0225319879278827	0.379535598030284	UP
AC244502.3	ENSG00000259042	1.48124663840291	0.0178489685323556	1	UP		IGHV7-4-1	ENSG00000282122	-1.37211	0.00609390084055121	0.139509382088825	DOWN		SNORA37	ENSG00000207233	-1.36975	0.0229281158804143	1	DOWN
HIPK4	ENSG00000160396	1.54404327254811	0.0181361233286709	1	UP		IGLV1-40	ENSG00000211653	-0.782556	0.00618556592033799	0.140612068349807	DOWN		OR2B2	ENSG00000168131	-1.60162	0.0232250050720215	1	DOWN
CD163L1	ENSG00000177675	1.00159617241182	0.018325584016007	1	UP		NEK11	ENSG00000114670	-0.749357	0.00619062110310789	0.140612068349807	DOWN		AC016571.1	ENSG00000251405	-0.812164	0.0232263808444735	1	DOWN
GPR17	ENSG00000144230	1.43631488561338	0.0183975341605463	1	UP		SFN	ENSG00000175793	1.05050653828984	0.00639890409422116	0.142569810961415	UP		GLTPD2	ENSG00000182327	0.593887514228447	0.0233165277531305	0.385231859428541	UP
TSIX	ENSG00000270641	-2.61183	0.0187791464216344	1	DOWN		U2AF1L5	ENSG00000275895	-0.86518	0.00643738042873129	0.142569810961415	DOWN		AC012640.2	ENSG00000259802	0.872965621018813	0.0234112302927561	1	UP
EXPH5	ENSG00000110723	-0.6776	0.0189815855477053	1	DOWN		TMIE	ENSG00000181585	-0.90267	0.00647475484494765	0.142569810961415	DOWN		ADAMDEC1	ENSG00000134028	0.905951304810773	0.023663264698994	1	UP
ASIC1	ENSG00000110881	-1.11192	0.0190255391501103	1	DOWN		SNHG5	ENSG00000203875	0.622981690207804	0.00649392142434723	0.142569810961415	UP		PGM5P4	ENSG00000225398	1.68141133344796	0.0237768058529848	1	UP
LCN10	ENSG00000187922	-0.825955	0.0191160381936776	1	DOWN		AC008393.1	ENSG00000245317	-1.09194	0.00663916212199032	1	DOWN		CNGB1	ENSG00000070729	1.25972622638158	0.0239933100404308	1	UP
AC026801.2	ENSG00000272323	-1.69577	0.0192224696343622	1	DOWN		SNORA55	ENSG00000201457	-1.75257	0.00665487031882308	1	DOWN		AC099804.1	ENSG00000279570	-0.870302	0.0243242732521708	1	DOWN
CHGB	ENSG00000089199	1.8710357733383	0.0193183644378711	1	UP		KAZN	ENSG00000189337	0.723855571872581	0.00669981544652688	0.14260170633777	UP		AL109923.1	ENSG00000277558	-1.60704	0.0243530383455901	1	DOWN
FAP	ENSG00000078098	2.06869018630135	0.0193376651438907	1	UP		AC005332.1	ENSG00000265100	1.04671602452695	0.00674598859788306	0.14260170633777	UP		RHOXF1	ENSG00000101883	-1.15251	0.0245889501296021	1	DOWN
AC245884.12	ENSG00000276758	2.38423773874347	0.0194350167589048	1	UP		LINC01535	ENSG00000226686	-1.56092	0.00678955699831925	1	DOWN		CMPK1	ENSG00000270832	-1.82229	0.0246340807457118	1	DOWN
ECM2	ENSG00000106823	2.16729404135353	0.0195422681415236	1	UP		AL033519.2	ENSG00000219023	1.85759111081467	0.00684640613479588	1	UP		RPL37AP1	ENSG00000226243	-0.591025	0.0247480354851241	0.392094818452803	DOWN
GSTM5	ENSG00000134201	2.11143757911415	0.0199039239994268	1	UP		AC018552.2	ENSG00000260467	0.615862527115991	0.00696900938443796	0.143876903683897	UP		ARHGEF26-AS1	ENSG00000243069	2.62414041144135	0.0247501136316527	1	UP
GRK7	ENSG00000114124	-1.36046	0.0199432319049353	1	DOWN		CCT6B	ENSG00000132141	0.738543075237405	0.00700956816342816	0.143943946603451	UP		RPL7AP65	ENSG00000228000	-1.20874	0.0247804416663247	1	DOWN
SLC22A18AS	ENSG00000254827	0.65177897321417	0.0201915977011338	0.169962231432996	UP		TNFRSF17	ENSG00000048462	-0.685995	0.00718037819052668	0.144716375130042	DOWN		SMG1	ENSG00000260017	2.10663187730501	0.0247992027742122	1	UP
HTR3A	ENSG00000166736	-0.957993	0.0202283756427934	1	DOWN		KREMEN1	ENSG00000183762	0.614409122283199	0.00718924752208541	0.144716375130042	UP		AC008264.2	ENSG00000273489	-0.882887	0.0249695451122046	1	DOWN
PPIAL4C	ENSG00000263464	-0.983165	0.0202797134295841	1	DOWN		RNF43	ENSG00000108375	-0.758496	0.00733085347809766	0.146079025269983	DOWN		WASHC1	ENSG00000282458	0.643395070583445	0.0250358194459475	0.393793688811844	UP
HNRNPA1P70	ENSG00000236946	-0.850814	0.0203057886487842	1	DOWN		CDC45	ENSG00000093009	-0.836022	0.00755707176031082	0.146897348656886	DOWN		C11orf16	ENSG00000176029	-1.63142	0.0250981271225698	1	DOWN
TGFBR3L	ENSG00000260001	0.669213793083462	0.0203061027964002	1	UP		AL512791.1	ENSG00000258424	-0.664851	0.00765511306758748	0.147889785775419	DOWN		H2AFZP3	ENSG00000218502	-1.46104	0.0253575462483773	1	DOWN
AL139286.1	ENSG00000271164	1.77349359614877	0.0208234730536751	1	UP		EEF1A1	ENSG00000228502	0.914831124761695	0.00770001267996934	0.147889785775419	UP		AC016405.1	ENSG00000253372	-1.11762	0.0254348076006479	1	DOWN
DIRAS1	ENSG00000176490	-0.593507	0.0208813537140924	0.172528147467922	DOWN		KRTAP5-AS1	ENSG00000233930	-0.832053	0.00772373908285809	0.147957109424758	DOWN		KLC3	ENSG00000104892	0.730271251403082	0.0255282863890278	0.397723693119024	UP
PTOV1-AS1	ENSG00000268006	-0.643993	0.0210006834778442	1	DOWN		CEP295NL	ENSG00000178404	-0.728757	0.00777221336416632	0.148243665659445	DOWN		METTL15P1	ENSG00000174912	-1.05757	0.0257343101676474	1	DOWN
SNHG28	ENSG00000256029	-0.651905	0.0210334438933845	1	DOWN		EAF1-AS1	ENSG00000249786	-0.894052	0.00781666315553112	1	DOWN		AC011451.3	ENSG00000283108	-1.94449	0.0259812791108577	1	DOWN
MORF4L2-AS1	ENSG00000231154	-0.68347	0.0211012010021388	1	DOWN		BCL2A1	ENSG00000140379	0.594278431708781	0.00788847925141276	0.148595161998543	UP		SLC14A1	ENSG00000141469	0.593196967061613	0.0259847324526752	0.402708763242405	UP
ERFE	ENSG00000178752	1.04508341736881	0.0211119083637458	0.173454316888849	UP		AC103996.2	ENSG00000258831	1.3550075560654	0.00802278384093398	0.150058010785865	UP		OR7E24	ENSG00000183444	-0.699307	0.0260653757873377	1	DOWN
AC046143.2	ENSG00000272707	0.94684705806816	0.0211302815326346	1	UP		AC026250.1	ENSG00000245522	-1.84993	0.00814404104667669	1	DOWN		LY6E	ENSG00000160932	0.607123371119151	0.026089796225621	0.403542378660137	UP
AC097375.1	ENSG00000248991	-1.71668	0.0211327041541251	1	DOWN		GATM	ENSG00000171766	-0.634218	0.00821764202612979	0.150331333901008	DOWN		FER1L4	ENSG00000088340	0.990817375943755	0.0265886943048954	1	UP
TRHDE-AS1	ENSG00000236333	0.921075159829346	0.0213768689026912	1	UP		PNPLA1	ENSG00000180316	0.586421303161671	0.00831209198805317	0.151236555376348	UP		KIAA1614-AS1	ENSG00000232586	1.27467195912905	0.0266912910123705	1	UP
AC092794.1	ENSG00000274987	-0.728672	0.021757151999904	1	DOWN		ADAMTSL2	ENSG00000197859	-1.29153	0.00833018905719586	1	DOWN		GPR85	ENSG00000164604	1.61299991298274	0.026716973363606	1	UP
AC005261.5	ENSG00000279541	-0.722902	0.0218029192350493	1	DOWN		AC004556.1	ENSG00000276345	1.23609930913041	0.0086801190323526	0.154061029934789	UP		AMBRA1	ENSG00000262454	1.43706553290874	0.0267715925933929	1	UP
CASKIN1	ENSG00000167971	-1.61561	0.0221207724693362	1	DOWN		AC079210.1	ENSG00000267461	1.41368713651486	0.00869896259809704	1	UP		NWD1	ENSG00000188039	1.49703659033558	0.0269496690873772	1	UP
GNG3	ENSG00000162188	1.33315712672832	0.0221486975095039	1	UP		AC023024.1	ENSG00000259172	-1.68838	0.00884097435658058	1	DOWN		S100A2	ENSG00000196754	1.39909554396749	0.0269596162063846	1	UP
IGKV2D-29	ENSG00000243264	-1.26085	0.0221638053523101	1	DOWN		AL391335.1	ENSG00000250734	-1.28276	0.00887868008711217	1	DOWN		AC245052.2	ENSG00000224579	-1.7687	0.0271685567771672	1	DOWN
HHLA2	ENSG00000114455	-1.07354	0.0222591370184663	1	DOWN		AC007686.4	ENSG00000285966	0.770085096571572	0.00889500177411194	0.155963219805216	UP		SLC5A11	ENSG00000158865	-1.05416	0.0274431260644454	1	DOWN
AC106782.3	ENSG00000261203	1.87515164608162	0.0224985841879989	1	UP		NEK10	ENSG00000163491	-1.23024	0.00891295061743646	1	DOWN		LINC00216	ENSG00000279636	-1.03653	0.0277210565524581	1	DOWN
PRG4	ENSG00000116690	-0.670046	0.022578446421415	1	DOWN		DEPP1	ENSG00000165507	-0.835507	0.00892633371008695	0.156300049441309	DOWN		TMEM30B	ENSG00000182107	-0.590045	0.0277337964407009	0.409437175424747	DOWN
ASB14	ENSG00000239388	-0.612555	0.0226491080930352	1	DOWN		AC096720.2	ENSG00000279464	-1.19358	0.00893888265727754	1	DOWN		RPL41P2	ENSG00000256338	1.7785733036475	0.0278494242972326	1	UP
AC137630.1	ENSG00000223343	-1.08045	0.0227574688713852	1	DOWN		TMEM240	ENSG00000205090	0.712475995917022	0.00900559689995515	0.156383518789746	UP		AC104564.1	ENSG00000263370	-0.664773	0.0284764795536168	0.413932984565578	DOWN
CCM2L	ENSG00000101331	1.10774948806758	0.022984841687208	1	UP		GRB14	ENSG00000115290	-1.07881	0.0090476149914741	1	DOWN		RPS4XP1	ENSG00000214203	-1.55766	0.0286052527785524	1	DOWN
AC008083.1	ENSG00000257925	-1.3986	0.0231224171347437	1	DOWN		C2orf15	ENSG00000273045	-0.813055	0.0090926614418344	0.156383518789746	DOWN		RNVU1-4	ENSG00000277610	-1.05657	0.0286303337763363	1	DOWN
IGKV1-17	ENSG00000240382	-1.22165	0.0231513319394558	1	DOWN		AC139887.2	ENSG00000249592	-0.625125	0.00910814396058408	0.156383518789746	DOWN		AC106858.1	ENSG00000283209	-1.55588	0.0286999042186954	1	DOWN
PNLDC1	ENSG00000146453	-0.779739	0.0232659346933386	1	DOWN		MKRN3	ENSG00000179455	-1.71228	0.00914831379738115	1	DOWN		TGM4	ENSG00000163810	1.7564732750869	0.0287956669089464	1	UP
CLEC4G	ENSG00000182566	0.624690567100559	0.0234671192515079	0.181321373006715	UP		AP003392.2	ENSG00000254909	-0.669914	0.00935993497150649	0.157854649965603	DOWN		SULT1C4	ENSG00000198075	1.22829331208998	0.0288513183228019	1	UP
AC026368.1	ENSG00000277840	-1.63904	0.0236399125137014	1	DOWN		AP000757.1	ENSG00000254528	1.22135369036997	0.00944744038786259	0.158139015572481	UP		RPL4P6	ENSG00000230071	-0.841784	0.0290873129885579	1	DOWN
ANGPT4	ENSG00000101280	-0.72674	0.0236670346669147	1	DOWN		C3orf80	ENSG00000180044	2.3528624076273	0.00946798672325893	1	UP		PINLYP	ENSG00000234465	0.815151576915252	0.0292288410202166	1	UP
AL139246.4	ENSG00000229393	0.80603986118687	0.0241937622972364	1	UP		TPST1	ENSG00000169902	0.765718553511575	0.00954999014961701	0.158946962490177	UP		NPY1R	ENSG00000226306	-1.27804	0.0293645385902706	1	DOWN
AC107464.3	ENSG00000272927	0.716794028018057	0.0241962736366438	0.18403635034275	UP		AL117339.4	ENSG00000272983	-1.77985	0.00961400395640913	1	DOWN		WDR31	ENSG00000148225	0.997995745968368	0.0298583143437097	1	UP
ALMS1-IT1	ENSG00000230002	0.925206042262689	0.024415335385269	1	UP		LINC01531	ENSG00000205786	-0.681666	0.00964684963948555	0.159205999137861	DOWN		AL022069.2	ENSG00000280057	-1.34092	0.0298628424888661	1	DOWN
ZNF876P	ENSG00000198155	-0.811677	0.0248359717943964	1	DOWN		FAM184A	ENSG00000111879	-0.650871	0.0096831992279669	0.159593452731853	DOWN		DDX43	ENSG00000080007	-0.753467	0.0300384314870936	0.41728144291994	DOWN
AC073367.1	ENSG00000225213	-1.06222	0.0248729202169435	1	DOWN		HJURP	ENSG00000123485	-0.850933	0.00972308297525334	0.159731074429417	DOWN		FLJ38576	ENSG00000279943	-1.38899	0.0303776265632608	1	DOWN
USP6	ENSG00000129204	-0.728022	0.0251588034407433	1	DOWN		SLFNL1	ENSG00000171790	-0.909175	0.00978780725300689	0.159884271978988	DOWN		CHRNA6	ENSG00000147434	1.68577339220189	0.0306356690472137	1	UP
TRAV23DV6	ENSG00000211803	-0.699057	0.0253009623969851	1	DOWN		LOC102723407	ENSG00000224373	-0.697886	0.0098405192619497	0.160402310221049	DOWN		RPL21P123	ENSG00000240531	-0.705582	0.0307568780110365	1	DOWN
SETP17	ENSG00000255222	1.07445395434501	0.0255160277650945	1	UP		HMGN2P5	ENSG00000234664	0.62661638953019	0.0098680897766821	0.160693358513564	UP		AC009152.3	ENSG00000285850	-1.30141	0.0308599882835715	1	DOWN
AC211476.2	ENSG00000272843	-1.07799	0.025700354022722	1	DOWN		RBM5-AS1	ENSG00000281691	-0.634748	0.010077381332188	0.16168474425494	DOWN		RBM11	ENSG00000185272	-0.643359	0.0309562504104866	1	DOWN
TENT5C	ENSG00000183508	0.59398513111827	0.0258634285005866	0.18958624366087	UP		AC005329.1	ENSG00000248015	-1.10535	0.0100808014034432	1	DOWN		SEC14L3	ENSG00000100012	0.726820117836379	0.0313541916837907	0.424403434956557	UP
AC073349.2	ENSG00000234338	-0.837674	0.0260481967348183	1	DOWN		INKA2-AS1	ENSG00000227811	-1.52848	0.0100921961328669	1	DOWN		FP671120.4	ENSG00000281383	-0.733822	0.0313774962750462	1	DOWN
EBLN2	ENSG00000255423	-0.763709	0.0260801619481695	1	DOWN		EIF4B	ENSG00000224546	0.623814377588515	0.0101568482416752	0.161892161485954	UP		#N/A	ENSG00000235105	0.616340603817332	0.0314926630929841	0.424719151073023	UP
AL354694.1	ENSG00000273056	1.54798199437292	0.0260972762980728	1	UP		ADGRF3	ENSG00000173567	-0.604564	0.0102161712036828	0.162263428551364	DOWN		KRT18	ENSG00000215867	-0.879294	0.031540540894979	1	DOWN
KCNK10	ENSG00000100433	-0.965984	0.0261783110687028	1	DOWN		SMARCA1	ENSG00000102038	-1.61089	0.0102558598978444	1	DOWN		RTN4RL1	ENSG00000185924	-0.823098	0.0317215477286134	1	DOWN
SLC34A3	ENSG00000198569	-0.820247	0.0262111989199741	1	DOWN		AC124312.5	ENSG00000271347	-1.86138	0.0103128578892291	1	DOWN		CIC	ENSG00000270921	-0.803994	0.0317586598506018	1	DOWN
MS4A2	ENSG00000149534	-0.646627	0.0264564222969998	0.191492875142869	DOWN		AC090559.2	ENSG00000270072	-1.98471	0.0103947319362563	1	DOWN		RP1L1	ENSG00000183638	1.69487380937454	0.031981909518594	1	UP
SPRY1	ENSG00000164056	-0.685017	0.0264593407417238	1	DOWN		FRG1KP	ENSG00000280286	-1.02643	0.0104476926395036	0.163991966850962	DOWN		RPS26P47	ENSG00000234354	1.63080219431234	0.0319952501550504	1	UP
DMRTC2	ENSG00000142025	0.905621382838659	0.0265844014380545	1	UP		MAGI2	ENSG00000187391	-1.15292	0.0104672453419278	1	DOWN		EGR3	ENSG00000179388	-0.688865	0.0320397152731537	1	DOWN
IRX3	ENSG00000177508	1.38013072330185	0.0266303891766997	1	UP		TEX21P	ENSG00000234911	-0.669283	0.0107469893730707	0.166323663772883	DOWN		TRAV26-2	ENSG00000211812	1.19095828452234	0.0320494719753644	1	UP
AL163932.1	ENSG00000259097	-1.69194	0.0266515869474164	1	DOWN		STAM-AS1	ENSG00000260589	-0.943452	0.0108093016460601	1	DOWN		RNU6-315P	ENSG00000199536	-1.66757	0.0322521821767975	1	DOWN
TSPEAR	ENSG00000175894	-0.776258	0.0267772646794113	0.192035308512859	DOWN		AC011933.2	ENSG00000264853	-0.746518	0.0110539256137717	0.168609093331289	DOWN		AL035405.1	ENSG00000215720	2.58307584468438	0.0322615242358732	1	UP
SPC25	ENSG00000152253	1.15518996482677	0.0268008869997048	1	UP		AL354920.1	ENSG00000254473	0.767907567032748	0.0110598983071516	0.168609093331289	UP		RAB3IL1	ENSG00000167994	0.718939763823258	0.0324390011482797	0.429608285413468	UP
AC117503.3	ENSG00000279953	-1.35621	0.0271850119654867	1	DOWN		TXNDC5	ENSG00000239264	-0.618864	0.0110660940546534	0.168609093331289	DOWN		AK7	ENSG00000140057	1.63029324473873	0.0324760880210229	1	UP
BX571818.1	ENSG00000285417	-0.637292	0.0271917746460654	0.193326091134796	DOWN		LOC102723407	ENSG00000211941	-0.959455	0.0110702661315748	0.168609093331289	DOWN		PCAT6	ENSG00000228288	1.79396111228837	0.0325276218922036	1	UP
AC002094.4	ENSG00000277450	-1.03118	0.0273073041461592	1	DOWN		TUBG1P	ENSG00000237972	-1.20857	0.0112186459218333	1	DOWN		SEC22B	ENSG00000274423	1.04296293164508	0.0325481202486486	1	UP
AC079089.1	ENSG00000246528	-1.03439	0.0273595085187839	1	DOWN		AGAP6	ENSG00000285803	-0.705648	0.01125335073861	0.170181220569266	DOWN		RAD9B	ENSG00000151164	-0.591232	0.0327157091259741	1	DOWN
ARMC10P1	ENSG00000178660	1.61739714515345	0.0275245835794857	1	UP		CACNA1C	ENSG00000151067	-0.635243	0.0114022933742284	0.171389489334423	DOWN		FP236383.3	ENSG00000281181	-1.71011	0.0328742088450036	1	DOWN
SLC16A2	ENSG00000147100	-1.45821	0.0280972074484199	1	DOWN		ASPM	ENSG00000066279	-0.701147	0.0116029395303569	0.173058092085392	DOWN		GRIA1	ENSG00000155511	2.93025893542066	0.0333591614653333	1	UP
AC015849.4	ENSG00000270894	-1.01248	0.0281239012393836	1	DOWN		AC007216.4	ENSG00000263307	-1.23426	0.0116276672476798	1	DOWN		AC019257.1	ENSG00000253764	-1.34822	0.0333869060779859	1	DOWN
MTCO3P12	ENSG00000198744	0.854033006753566	0.0285312803606334	1	UP		AL391832.3	ENSG00000258082	0.905962930939425	0.0117151120535968	0.173687531606909	UP		LOC102723407	ENSG00000224650	-0.847663	0.0337354423027584	1	DOWN
PPIA	ENSG00000213509	1.72105658578691	0.0287907386523907	1	UP		SNORD17	ENSG00000212232	-1.30173	0.0118019220073864	1	DOWN		AC138123.1	ENSG00000257322	1.45310233682176	0.0340429425059567	1	UP
SPDYE4	ENSG00000183318	-1.07872	0.0289638876165726	1	DOWN		RBX1	ENSG00000251050	-1.26776	0.0118578230427687	1	DOWN		PTGR1	ENSG00000106853	0.885305245464009	0.0341103573575738	1	UP
AC011921.1	ENSG00000259349	-1.19712	0.0291923577874781	1	DOWN		BMP2	ENSG00000125845	-1.18275	0.0119543306180316	1	DOWN		IGLC6	ENSG00000222037	-1.01415	0.0343850664315012	1	DOWN
LRRC17	ENSG00000128606	-0.82322	0.0292946221476283	1	DOWN		LPP-AS2	ENSG00000270959	0.597234641124944	0.0121744235061335	0.176991204469269	UP		AC087639.1	ENSG00000259286	2.35989677730193	0.0344242647349142	1	UP
AC024575.1	ENSG00000267277	-0.957925	0.0293526062470492	1	DOWN		SYN1	ENSG00000008056	0.908117400927017	0.0121966006766756	0.176991204469269	UP		NRN1	ENSG00000124785	1.03020984624472	0.0344696360652071	0.440878690937979	UP
KRT18P4	ENSG00000229222	-0.827318	0.0294212571711327	1	DOWN		AL449106.1	ENSG00000273062	-0.983364	0.0122001592181022	1	DOWN		GAS2L3	ENSG00000139354	0.784197522626709	0.034639574060135	1	UP
BTNL10	ENSG00000215811	0.778915192259562	0.0294904712463839	1	UP		ATP8A2	ENSG00000132932	-0.631688	0.0122450477678518	0.177308291678494	DOWN		CAPN11	ENSG00000137225	1.29767392038449	0.0346731077116904	1	UP
AC009108.3	ENSG00000270020	0.809676214297061	0.0296777205757052	1	UP		COL5A1	ENSG00000130635	-0.977956	0.012266469893173	0.177470591893235	DOWN		CFAP97D2	ENSG00000283361	-0.804904	0.03470224188794	0.441757443325856	DOWN
MTFP1	ENSG00000242114	0.749388389181608	0.0298373859764604	1	UP		FAM53B-AS1	ENSG00000233334	-0.89578	0.0123597827952372	0.177810054346623	DOWN		CRMP1	ENSG00000072832	0.720759900218177	0.035501584059785	1	UP
CSPG4P12	ENSG00000259295	-0.924077	0.0298776361115646	1	DOWN		VNN1	ENSG00000112299	0.653148840480839	0.0123615645517219	0.177810054346623	UP		ALAS2	ENSG00000158578	0.848231439724962	0.0355646165379978	0.444075527408298	UP
DAB1	ENSG00000173406	-0.737223	0.0299313957245661	1	DOWN		AC005082.1	ENSG00000226816	1.17293297385302	0.0123878912717822	0.17789421383346	UP		RNU7-57P	ENSG00000238365	-1.00564	0.0357214329854982	1	DOWN
AC090772.1	ENSG00000264924	-0.798838	0.0302587693455281	1	DOWN		PLSCR4	ENSG00000114698	-1.32745	0.012556688480836	1	DOWN		CDK15	ENSG00000138395	1.25641202757858	0.0357641298540254	1	UP
PROM1	ENSG00000007062	-1.53797	0.0303188096775786	1	DOWN		SAMD12	ENSG00000177570	-0.834301	0.0126180086080713	0.179491950893065	DOWN		AC008073.1	ENSG00000223754	-1.17088	0.0358045819033297	1	DOWN
NSG2	ENSG00000170091	1.48049829741426	0.0303456369910474	1	UP		RNU6-1016P	ENSG00000252498	-1.23961	0.0127026272492046	1	DOWN		UBE2L3	ENSG00000279392	1.32252573256353	0.0361525903626918	1	UP
IGLV3-9	ENSG00000211670	-0.805415	0.030364023884054	1	DOWN		ADAMTS1	ENSG00000154734	-0.62823	0.0129309218568678	0.180806217749925	DOWN		DUOX2	ENSG00000140279	1.7509220375165	0.0362635841536069	1	UP
PALD1	ENSG00000107719	-0.59045	0.0304796355067912	0.204456072174398	DOWN		AC016700.2	ENSG00000231414	1.56927459967738	0.0129933573034534	1	UP		LINC00346	ENSG00000255874	-0.982587	0.0363295128889211	1	DOWN
NUTM2E	ENSG00000228570	0.819271247030395	0.030680334018717	1	UP		AC105265.2	ENSG00000242609	-1.42951	0.0130479626099395	1	DOWN		HNRNPA1P68	ENSG00000230946	-1.99947	0.0366136724305497	1	DOWN
PRC1	ENSG00000198901	-0.777577	0.0308694154001005	1	DOWN		RF00410	ENSG00000202343	-1.86667	0.0131118490780095	1	DOWN		AL122023.1	ENSG00000278396	-1.02611	0.036618519435167	1	DOWN
TTTY10	ENSG00000229236	1.12439298805683	0.0308773003791146	1	UP		KCNE1B	ENSG00000276289	0.994296184273131	0.0131388847214341	0.18279271592288	UP		CSGALNACT2	ENSG00000182574	1.87740954031778	0.0369871103762828	1	UP
AC093583.1	ENSG00000242048	0.774967728633227	0.0311506185794099	1	UP		NXPH4	ENSG00000182379	-0.73234	0.0131922204505116	0.183089474878666	DOWN		USP50	ENSG00000170236	2.05369987066377	0.0370410224271373	1	UP
SLCO5A1	ENSG00000137571	-0.951456	0.0313434230653072	1	DOWN		B3GNT5	ENSG00000214654	-0.606746	0.0133363667024347	0.183914847477386	DOWN		GYPA	ENSG00000170180	1.09664697849062	0.0370675415165545	1	UP
FOXJ1	ENSG00000129654	-0.914398	0.0313752015582518	1	DOWN		SPRED3	ENSG00000188766	-0.838979	0.0134489635402943	1	DOWN		CPNE4	ENSG00000196353	1.34123422413803	0.0374145642554057	1	UP
AC009090.3	ENSG00000276663	-1.0193	0.0315048461929728	1	DOWN		AL731566.2	ENSG00000276742	-1.55755	0.0135284862894958	1	DOWN		ASH2L	ENSG00000224144	-1.44433	0.0374774825967187	1	DOWN
AC013452.2	ENSG00000259656	-1.33323	0.0315395512168009	1	DOWN		AC090498.1	ENSG00000279483	0.718658020574242	0.0135412265871621	0.185708250338223	UP		DNM1	ENSG00000225151	1.0676489551249	0.0377282846639776	1	UP
OVOL3	ENSG00000105261	1.20176009976894	0.0315783528001304	1	UP		PFN1	ENSG00000270392	-0.586477	0.0135536298426305	0.185731760367151	DOWN		CTH	ENSG00000116761	-0.758703	0.0378075135234796	1	DOWN
AL354855.1	ENSG00000285287	1.86629149696642	0.0315826061866293	1	UP		SLC25A5P1	ENSG00000215347	-1.23219	0.0136174267714158	1	DOWN		TRGV5	ENSG00000211697	-0.647075	0.0378844839502579	0.456209527143606	DOWN
AC104971.3	ENSG00000275418	-0.844273	0.0317173532461783	1	DOWN		ATP1A2	ENSG00000018625	-1.69279	0.0137016089128485	1	DOWN		AC243829.5	ENSG00000278097	2.84989288209782	0.0379003628341244	1	UP
TTLL10	ENSG00000162571	-1.00733	0.0318946906517031	1	DOWN		AC099811.1	ENSG00000236194	-0.745201	0.01370901871171	0.186568222067459	DOWN		CARD17	ENSG00000255221	0.636725381539165	0.0380097758036303	0.456209527143606	UP
AL022238.1	ENSG00000227413	-0.865223	0.031998895121919	1	DOWN		ADAMTS4	ENSG00000158859	-0.618302	0.0137560737432847	0.186568222067459	DOWN		RPL7AP30	ENSG00000241741	-1.1303	0.0380733310733477	1	DOWN
AL009172.2	ENSG00000283743	1.16407327530694	0.0322078867600988	1	UP		LINC02284	ENSG00000259719	0.750445816396976	0.0138121087807301	0.186568222067459	UP		MIR4740	ENSG00000266392	0.967673998076093	0.0381498755950674	1	UP
NR1I2	ENSG00000144852	-1.00413	0.03223648456518	1	DOWN		WNT6	ENSG00000115596	0.812421590395759	0.0140078717842833	0.187375504329259	UP		IL20RA	ENSG00000016402	2.68064550349133	0.0387655394625585	1	UP
AC016027.2	ENSG00000234913	-1.40774	0.0322868776193198	1	DOWN		SEPT7P3	ENSG00000226102	-2.14959	0.0140336299528719	1	DOWN		AP001381.1	ENSG00000266541	-0.718856	0.0387778355914925	1	DOWN
GUCY1B2	ENSG00000123201	-1.35028	0.0324473008051124	1	DOWN		OR7E140P	ENSG00000238152	0.792065411285428	0.0140753229624197	0.187988325745583	UP		CEP170P1	ENSG00000154608	1.23516723882928	0.0387852648105847	1	UP
GJA3	ENSG00000121743	-1.14933	0.0325704515992496	1	DOWN		DNAI4	ENSG00000152763	-0.933775	0.0141122220652236	1	DOWN		SETP9	ENSG00000235101	-1.33279	0.0388809565968586	1	DOWN
AC108718.1	ENSG00000239941	0.803352116202542	0.0327941613410168	1	UP		IGHV3-15	ENSG00000211943	-0.806064	0.0145649639304161	0.191437831509009	DOWN		SELENBP1	ENSG00000143416	0.771365683246856	0.0392043773987035	0.459627016790216	UP
AC034198.2	ENSG00000272263	-1.47455	0.0329709735461726	1	DOWN		U62631.1	ENSG00000269553	-0.632025	0.0146175609614225	0.191694142842021	DOWN		CHRNA2	ENSG00000120903	-0.667406	0.0393161849640713	1	DOWN
SYBU	ENSG00000147642	-0.820185	0.0330145706998488	1	DOWN		WWC3-AS1	ENSG00000225076	-1.45435	0.0147867504613325	1	DOWN		MYO16-AS1	ENSG00000236242	0.845452475516646	0.039369029979017	1	UP
OTOF	ENSG00000115155	0.700972896991184	0.0330608372231652	0.210629756426503	UP		AC007256.1	ENSG00000213090	-1.18157	0.0148976851474469	1	DOWN		ACKR1	ENSG00000213088	0.677747360375643	0.0395446843224352	0.459627016790216	UP
MYZAP	ENSG00000263155	-0.882909	0.0330883935775943	1	DOWN		AC087071.1	ENSG00000229196	-1.68318	0.0150113232593904	1	DOWN		#N/A	ENSG00000229519	-0.66713	0.0398040034976503	1	DOWN
CCR9	ENSG00000173585	-0.629661	0.0333063355021884	0.210974843150204	DOWN		SOBP	ENSG00000112320	-0.91809	0.0151038410473367	1	DOWN		CLDN11	ENSG00000013297	1.44394126065744	0.0398713793460279	1	UP
Z69666.1	ENSG00000228779	-1.00198	0.0333066238109736	1	DOWN		RNU6-125P	ENSG00000207234	-1.31287	0.0151075835289238	1	DOWN		EXOC3L4	ENSG00000205436	1.42881221448799	0.0398981444458048	1	UP
AL034550.2	ENSG00000277301	-0.616705	0.0333085226516799	0.210974843150204	DOWN		MACC1	ENSG00000183742	-0.983908	0.0151892399265435	1	DOWN		ZP1	ENSG00000149506	1.17276690841725	0.0399881106661368	1	UP
GMPR	ENSG00000137198	0.649516578707919	0.033414095834265	0.211247700889997	UP		AK3	ENSG00000228816	-1.76288	0.01520479283506	1	DOWN		IGLV10-54	ENSG00000211642	-1.0888	0.0400459810382656	1	DOWN
RF00409	ENSG00000222604	2.07104466400856	0.033543767847497	1	UP		FAM186B	ENSG00000135436	-0.878654	0.0152141664114952	0.196121195226229	DOWN		WASHC5-AS1	ENSG00000253167	-1.24231	0.0409942037720707	1	DOWN
OR7E100P	ENSG00000242525	-1.06038	0.0336211219819391	1	DOWN		TSHR	ENSG00000165409	-1.07481	0.0153874432257564	1	DOWN		DDIT4L	ENSG00000145358	1.23359466914672	0.0410505003069726	1	UP
GUSBP2	ENSG00000241549	-0.935461	0.0339121603527715	1	DOWN		AF129075.1	ENSG00000231125	-0.753377	0.0154487259115109	0.19744077652874	DOWN		PAGE2B	ENSG00000238269	0.682643155774042	0.041101975586599	0.465759253306207	UP
MMEL1	ENSG00000142606	0.912374900251149	0.0339122226462771	1	UP		AC008892.1	ENSG00000249236	-1.17354	0.0155441087227284	1	DOWN		ANKRD53	ENSG00000144031	0.934536305397185	0.0411025412045685	1	UP
KLHDC7A	ENSG00000179023	-1.1776	0.0341725614378026	1	DOWN		ADGRA3	ENSG00000152990	-0.727626	0.015612928669875	0.198747434848167	DOWN		FKBP6	ENSG00000077800	2.35496107062418	0.0411853347799506	1	UP
APOBEC3D	ENSG00000259421	-1.07074	0.0342764952562541	1	DOWN		AC104463.2	ENSG00000226862	0.626193105935882	0.0156419705401731	0.198874709370489	UP		AC008443.3	ENSG00000248514	-1.33089	0.0412765001985903	1	DOWN
AC051619.5	ENSG00000259520	-2.11178	0.03437013033723	1	DOWN		IGLV1-47	ENSG00000211648	-0.653908	0.0161197184740328	0.20107410495678	DOWN		RANBP17	ENSG00000204764	1.91393839724368	0.0418529509809345	1	UP
PRH1	ENSG00000231887	-1.20609	0.0344873849721439	1	DOWN		AC114939.1	ENSG00000251330	-1.14868	0.0161539040821673	1	DOWN		HMMR	ENSG00000072571	0.786327014203546	0.0422395203228573	1	UP
LMOD1	ENSG00000163431	1.08683491043013	0.0344955308502961	1	UP		AC254562.3	ENSG00000281538	-0.642988	0.0162649851006665	0.202008028211004	DOWN		SYTL5	ENSG00000147041	-2.11931	0.0422789770554427	1	DOWN
CACHD1	ENSG00000158966	-0.743986	0.0344982214245067	1	DOWN		AL139352.1	ENSG00000132832	-1.20575	0.0162977505072721	1	DOWN		SAP18	ENSG00000230697	-1.54356	0.0423000560548221	1	DOWN
RNASE1	ENSG00000129538	0.811717340331449	0.0346263590465234	0.21372126270063	UP		PTPRR	ENSG00000153233	2.0929198175015	0.0164458377524796	1	UP		CA14	ENSG00000215838	1.81016863635994	0.0424356264580309	1	UP
AC104653.2	ENSG00000244063	-0.754657	0.0348756920296355	1	DOWN		BX322234.1	ENSG00000226445	-1.15952	0.0164583073788956	1	DOWN		SCRT2	ENSG00000215397	-0.839521	0.0424422943618874	1	DOWN
AC016526.2	ENSG00000258454	1.60462530875982	0.0350614260617941	1	UP		AC139495.1	ENSG00000248477	0.656190736708866	0.0164711758703269	0.202980958810496	UP		AC079684.1	ENSG00000274943	-0.931171	0.0424548626224951	1	DOWN
CYP2J2	ENSG00000134716	-0.863571	0.0352124538441767	1	DOWN		HSPA8	ENSG00000219395	-1.04949	0.0165131162056823	1	DOWN		SNORD117	ENSG00000201785	-1.46326	0.0426151533337075	1	DOWN
SORCS2	ENSG00000184985	0.634352833754529	0.0354345086281149	0.215526161145884	UP		AC105446.1	ENSG00000227053	1.09922194380427	0.0165187275906069	1	UP		FZD8	ENSG00000177283	-0.869479	0.042964325236842	1	DOWN
AC124014.1	ENSG00000285165	-0.594661	0.035699402416787	1	DOWN		H3F3AP2	ENSG00000270433	-1.20092	0.0165353462881498	1	DOWN		DNAH6	ENSG00000115423	-0.714521	0.0434094510308839	1	DOWN
DRC7	ENSG00000159625	0.609750523736859	0.035748178939742	1	UP		PSMC5	ENSG00000267430	-1.63672	0.0165636648808578	1	DOWN		FP236383.1	ENSG00000280441	0.960326002697745	0.0434667934099101	1	UP
FOXD1	ENSG00000251493	0.754388294201843	0.0361843842560008	1	UP		LINC02224	ENSG00000249203	2.75736183204064	0.0166099172048377	1	UP		PA2G4P6	ENSG00000231799	-0.636869	0.0434786046373289	0.472669919743547	DOWN
AC022296.3	ENSG00000272832	-1.19248	0.0361906113533006	1	DOWN		AC092364.2	ENSG00000269845	-1.24368	0.0166510165411109	1	DOWN		SORD	ENSG00000259479	0.828923032436965	0.043549434390146	0.472669919743547	UP
HAR1B	ENSG00000231133	1.30212136310671	0.0364521795128504	1	UP		KIF24	ENSG00000186638	0.677453405381053	0.0166984128931705	0.204172703825514	UP		TRBV15	ENSG00000276819	0.712038255171644	0.0437469975937012	0.472669919743547	UP
RNU6-1280P	ENSG00000202081	1.15938441874016	0.036493171371098	1	UP		MIR4482	ENSG00000266852	-1.2309	0.0167868008662624	1	DOWN		ITIH5	ENSG00000123243	2.35339233035724	0.0439043496734657	1	UP
BX284668.4	ENSG00000235241	0.605630504616043	0.0365221432725397	1	UP		AC122718.2	ENSG00000251682	-1.48639	0.0168174845273502	1	DOWN		ISG15	ENSG00000187608	0.652183427475884	0.0439763978760039	0.472906541007697	UP
AC010733.1	ENSG00000232713	-0.643708	0.0366899512612791	1	DOWN		PPIA	ENSG00000258591	1.64483600514074	0.0168825388094267	1	UP		REL	ENSG00000273203	-0.840109	0.0445688870561454	1	DOWN
SLC6A19	ENSG00000174358	1.5143235004773	0.0369565928434487	1	UP		SLC27A2	ENSG00000140284	-0.668602	0.016965673726588	0.205480142964023	DOWN		GPR83	ENSG00000123901	0.870471589951534	0.044591846455822	1	UP
HEMGN	ENSG00000136929	0.656274492926617	0.0369568752819613	0.219697962914159	UP		IGHA2	ENSG00000211890	-0.648235	0.0171850621168657	0.206791994004611	DOWN		JPH4	ENSG00000092051	0.59913655672278	0.0447307917566752	0.476140434537832	UP
AC010654.1	ENSG00000277369	0.615309284552576	0.0371596597373567	1	UP		TRGV1	ENSG00000211701	-1.07448	0.0172000540382863	0.206829161916445	DOWN		PIK3R2	ENSG00000105647	1.98530400740735	0.0447663273804979	1	UP
FAM161A	ENSG00000170264	-0.585334	0.0372734692619512	1	DOWN		TMSB15B-AS1	ENSG00000231728	-1.37626	0.0172036694153218	1	DOWN		AC136469.1	ENSG00000268931	1.14231709588912	0.044855195754104	1	UP
EIF4A1P2	ENSG00000235001	1.1501687750368	0.0373023448751555	1	UP		AP001636.3	ENSG00000255240	-0.663043	0.0173026275500893	0.207283210189533	DOWN		CETN4P	ENSG00000224786	-1.76444	0.0450236959616946	1	DOWN
WNT3	ENSG00000108379	-0.893889	0.0375250460793046	1	DOWN		RPS7P10	ENSG00000226525	0.612045357279317	0.0173255058627796	0.207333326357892	UP		AC007151.1	ENSG00000262516	-1.037	0.0450392054742478	1	DOWN
AL137077.1	ENSG00000235018	1.3259753637432	0.0378492250484736	1	UP		ANGPTL6	ENSG00000130812	-0.585449	0.0173690915329541	0.207710488919951	DOWN		SDC3	ENSG00000162512	0.672066144476476	0.0450863347265799	0.478184628140224	UP
FAM177B	ENSG00000197520	-0.606708	0.0379135097615443	0.2220650825338	DOWN		AL451085.2	ENSG00000271380	-0.895799	0.0174873111646031	0.208074885611113	DOWN		LINC01664	ENSG00000235478	0.878407722553033	0.0451184812358345	1	UP
FGF9	ENSG00000102678	-0.793577	0.0380440926176116	1	DOWN		AL031717.1	ENSG00000261207	-0.630492	0.0175320922572529	0.208074885611113	DOWN		AP000808.2	ENSG00000255741	-0.897987	0.0453129254507919	1	DOWN
AC025040.1	ENSG00000259188	-1.49479	0.0380917278921055	1	DOWN		DAPK1-IT1	ENSG00000236709	2.16231682109062	0.0175490769384723	1	UP		TJP1	ENSG00000104067	1.81384811361424	0.0456551595375727	1	UP
AC124944.2	ENSG00000231443	-0.759045	0.0382024273004668	1	DOWN		AC083805.2	ENSG00000257953	-0.698002	0.0175663452528859	0.208074885611113	DOWN		ZNF559-ZNF177	ENSG00000270011	-1.1319	0.045715580678752	1	DOWN
KEL	ENSG00000197993	0.598006623873931	0.0382102250874557	0.223213905451837	UP		FAM198A	ENSG00000144649	-1.44781	0.0175703344261292	1	DOWN		AC009032.1	ENSG00000274093	-1.24192	0.0457257692944061	1	DOWN
NPIPA7	ENSG00000214967	0.590907427357366	0.0384302542860603	0.22414627087129	UP		MIR194-2HG	ENSG00000229719	0.657569954543217	0.0178714755412499	0.209537624159756	UP		BCL2L14	ENSG00000121380	0.857265934334393	0.0459408821198283	1	UP
ZBED2	ENSG00000177494	-0.676935	0.0386048520493473	1	DOWN		FA2H	ENSG00000103089	-0.909684	0.0179075893508611	1	DOWN		HMGN5	ENSG00000198157	-0.668328	0.0461569284426878	1	DOWN
MST1R	ENSG00000164078	-0.749561	0.0389170464354817	1	DOWN		AL732372.3	ENSG00000250575	0.833736080279247	0.0179575517261483	0.209662319174978	UP		TRIM31	ENSG00000204616	1.96370718738496	0.0462706438064807	1	UP
SMIM1	ENSG00000235169	0.63670969231979	0.0392233311681078	0.225386036061395	UP		HSD17B6	ENSG00000025423	-1.2109	0.017962754217479	1	DOWN		AL022238.2	ENSG00000229999	-1.39531	0.0462887214184412	1	DOWN
SRGAP2D	ENSG00000270872	0.858787884827758	0.0394176412451938	1	UP		AL354793.1	ENSG00000230105	-1.84175	0.0180045299597881	1	DOWN		EEF1B2P1	ENSG00000231169	-1.37964	0.0466313262322458	1	DOWN
GATA2	ENSG00000179348	-0.592252	0.0394374889666802	0.226078720791562	DOWN		SNRPCP4	ENSG00000264186	-1.6154	0.0180827599782399	1	DOWN		NLRP2B	ENSG00000215174	2.31226916510076	0.0466571791754221	1	UP
AGGF1P2	ENSG00000233435	-1.28355	0.0395456693695958	1	DOWN		AL390195.2	ENSG00000260948	-0.626972	0.0184910926178094	0.212500810401492	DOWN		KCNA5	ENSG00000130037	1.11545875353751	0.0467157794319587	1	UP
CHL1	ENSG00000134121	-0.914419	0.0396280573417625	1	DOWN		RASD1	ENSG00000108551	0.796318004703863	0.0185781413148705	0.213059167010498	UP		AC010327.4	ENSG00000267649	-0.693653	0.0467618403532922	1	DOWN
ACTG1	ENSG00000234996	0.955735842991106	0.0397051902769203	1	UP		MTATP6P11	ENSG00000228097	-1.42757	0.0185795805544664	1	DOWN		LINC01762	ENSG00000233154	0.669991247562689	0.0471102311437492	1	UP
RPL7P57	ENSG00000224401	-0.964687	0.0397278752384328	1	DOWN		SUMO2	ENSG00000228532	0.740405678842376	0.0186985499035834	0.213059167010498	UP		CPT1B	ENSG00000254413	0.633141220396152	0.0475939481945855	0.48312485498266	UP
SUMO4	ENSG00000177688	-1.09569	0.0398575529195871	1	DOWN		SYT3	ENSG00000213023	-1.48385	0.0187672847743994	1	DOWN		SAP30	ENSG00000271711	-1.12192	0.0476374872306106	1	DOWN
AC020612.1	ENSG00000257243	-1.09474	0.0399336702892996	1	DOWN		AL606491.1	ENSG00000225643	-0.876498	0.0193085446015469	1	DOWN		LINC02541	ENSG00000230943	-1.10435	0.0480391123427165	1	DOWN
KHDRBS2	ENSG00000112232	-0.771054	0.0401559574066992	1	DOWN		CYCS	ENSG00000232901	-2.0114	0.0193405902322715	1	DOWN		ARHGAP23	ENSG00000275832	0.706916491204638	0.0482175156152341	0.483699082008995	UP
MIR222HG	ENSG00000270069	-0.67493	0.0402025396799013	1	DOWN		IGHJ2	ENSG00000211904	-1.95299	0.0193923075222669	1	DOWN		EPB42	ENSG00000166947	0.674263653263169	0.0482934609708002	0.483699082008995	UP
AC241377.4	ENSG00000285215	-0.719371	0.0404986231329121	1	DOWN		IGKV6-21	ENSG00000211611	-1.35363	0.0196296984930473	0.217252000646618	DOWN		VN1R110P	ENSG00000231725	-1.63123	0.0483661655609027	1	DOWN
FLRT1	ENSG00000126500	-0.744105	0.0405256750882968	1	DOWN		YBX1P2	ENSG00000231167	1.23792878222591	0.0197736745489598	1	UP		FZD7	ENSG00000155760	-0.836677	0.0483732016694179	1	DOWN
AC063948.1	ENSG00000257543	1.25521021491226	0.0405399710270873	1	UP		AC096558.1	ENSG00000228655	0.742747151042719	0.0198069459978933	0.217964213843821	UP		MIR4767	ENSG00000264268	1.80114317303135	0.0483741575850318	1	UP
AL139288.1	ENSG00000279306	1.60682128086098	0.0406305849451114	1	UP		AL035411.1	ENSG00000185839	0.775096581499313	0.0199731272046051	0.218960920067646	UP		PTP4A2P1	ENSG00000267185	1.01660372125182	0.0484735988669083	1	UP
TRAJ32	ENSG00000211857	-1.45273	0.040964260689703	1	DOWN		KRT17P8	ENSG00000256937	-1.25436	0.0200575796704186	1	DOWN		RNU7-61P	ENSG00000251706	-0.705726	0.0488871048893159	1	DOWN
AC078889.1	ENSG00000256072	1.42105168627616	0.0410618389001001	1	UP		TNKS2-AS1	ENSG00000228701	1.89810621693583	0.0200787073294457	1	UP		TMEM176B	ENSG00000106565	0.613673742497262	0.0489226905679077	0.486391763233767	UP
AC246787.2	ENSG00000244620	-0.730515	0.0411564855440563	1	DOWN		AP001178.2	ENSG00000265490	-1.98759	0.0205952685013948	1	DOWN		SEZ6L2	ENSG00000174938	1.85447614436794	0.0489260387166251	1	UP
FAM229B	ENSG00000203778	-0.765122	0.041232829688419	1	DOWN		OR10AA1P	ENSG00000180409	-0.828348	0.0205966281980225	0.220368959589243	DOWN		NFIB	ENSG00000147862	1.21169422906249	0.0489379618145199	1	UP
AC084781.1	ENSG00000277229	-1.64449	0.0412365696056864	1	DOWN		IGKV1-9	ENSG00000241755	-1.39741	0.0206503238399985	0.220390683419244	DOWN		FO538757.2	ENSG00000279928	-1.17747	0.0490314297890788	1	DOWN
AC009970.1	ENSG00000233953	-1.27106	0.0416903271815803	1	DOWN		SKP1	ENSG00000224302	-1.59176	0.0206656313660301	1	DOWN		RN7SL698P	ENSG00000244232	-1.90011	0.0490377685538374	1	DOWN
FAM124A	ENSG00000150510	1.72987922445666	0.0417536913745141	1	UP		ALG1	ENSG00000238278	-0.73572	0.0207167833145202	0.220437738440357	DOWN		AL160314.2	ENSG00000258458	-1.15416	0.0491988947146488	1	DOWN
AL158198.1	ENSG00000227803	1.89459758979608	0.0417689141843945	1	UP		RIMKLBP1	ENSG00000189089	-1.73023	0.0208285759491551	1	DOWN		AC090695.1	ENSG00000259381	1.0011722496792	0.0493062126858789	1	UP
AP000866.2	ENSG00000250073	-0.615769	0.0418551645540276	1	DOWN		AP000692.2	ENSG00000273199	-1.26347	0.0209640984658759	1	DOWN		AC116096.1	ENSG00000261734	2.50664167112314	0.0494107657516178	1	UP
ALG1L	ENSG00000189366	1.46951583627181	0.0420375145242233	1	UP		LINC01907	ENSG00000226125	1.06264863501698	0.0210221903245761	0.221936575986533	UP		AL121983.2	ENSG00000227373	0.871672685760541	0.0494948872138494	1	UP
AMBRA1	ENSG00000264739	-1.02449	0.0421461222855906	1	DOWN		RF00411	ENSG00000252192	-1.28819	0.0210993820582394	1	DOWN		AC004000.1	ENSG00000237903	1.53933868577979	0.0497548772639011	1	UP
AC011815.3	ENSG00000279989	-0.709098	0.0426003245901644	1	DOWN		AL355574.1	ENSG00000238058	-0.734174	0.0211410278240314	1	DOWN
KCNMB3	ENSG00000171121	-0.614483	0.0426336263182927	1	DOWN		PROX2	ENSG00000119608	-0.678044	0.02116199569743	0.221974104565369	DOWN
RPL7P32	ENSG00000231006	1.41162967809168	0.04289245442286	1	UP		AC016907.2	ENSG00000233862	-1.74637	0.0213191435146783	1	DOWN
FAM91A3P	ENSG00000242352	0.859946564277902	0.0430871575732452	1	UP		PRPH2	ENSG00000112619	-0.782144	0.0213433884327733	0.222395733267131	DOWN
CES1	ENSG00000198848	0.690971685923255	0.0434877654357684	0.236276625242011	UP		GDF7	ENSG00000143869	-0.674344	0.0214177123677978	0.222807261000018	DOWN
SNORA77	ENSG00000221643	-0.674232	0.0436452660282217	1	DOWN		AL358334.3	ENSG00000258745	0.827751419723918	0.0217528126425962	0.224585188637999	UP
ESRRB	ENSG00000119715	1.45844630363644	0.0437353354114656	1	UP		AC020915.1	ENSG00000267216	-0.618978	0.0219479408547249	0.225029666943653	DOWN
AC080013.3	ENSG00000271778	1.37441725505476	0.043802096636801	1	UP		AC004923.4	ENSG00000255306	0.635462089841284	0.0219514761323935	0.225029666943653	UP
STRADB	ENSG00000082146	0.588044490540146	0.0439141026991711	0.237549200091251	UP		ENPP1	ENSG00000197594	-0.980105	0.021978967614393	1	DOWN
AC074386.1	ENSG00000284644	-0.829583	0.0443656921656942	1	DOWN		AL021407.3	ENSG00000218073	-0.691243	0.0219841636463708	0.225029666943653	DOWN
TAC3	ENSG00000166863	-1.04211	0.0444052396190355	1	DOWN		OR10G2	ENSG00000255582	-1.26778	0.0223189955272444	1	DOWN
AC009275.1	ENSG00000273297	-1.93103	0.0445963810570318	1	DOWN		MIR4432HG	ENSG00000228590	-0.674724	0.0223922421758855	0.227536608215313	DOWN
AC139769.1	ENSG00000233836	-0.716781	0.0446662879220971	1	DOWN		AC105233.5	ENSG00000284606	-0.645171	0.0224947185663101	0.22777868869942	DOWN
AL109628.2	ENSG00000285830	-0.675233	0.0447346530744887	1	DOWN		IQSEC3	ENSG00000120645	-1.18313	0.0225350503883568	0.227921440947664	DOWN
AL355472.4	ENSG00000273367	-0.969951	0.0447746025756587	1	DOWN		EREG	ENSG00000124882	0.733369361366752	0.0228685266006137	0.230222200586479	UP
KRT17	ENSG00000231645	1.31451330008363	0.0448930340664165	1	UP		LINC01337	ENSG00000251221	1.47555487231918	0.0228687531142449	1	UP
RPS23P6	ENSG00000241641	1.0612861957495	0.0453020981350292	1	UP		CCR6	ENSG00000272980	-1.08005	0.0229563186450819	1	DOWN
AC114495.2	ENSG00000229447	-0.636457	0.0456252240625947	1	DOWN		OR7E7P	ENSG00000238228	-0.936214	0.0232899992666208	1	DOWN
AC068473.3	ENSG00000267287	-1.12581	0.0457949026694598	1	DOWN		ALG1	ENSG00000242017	2.19925664772026	0.0234332088130742	1	UP
BX640514.2	ENSG00000273812	0.59873312111694	0.0460494359404246	1	UP		CLNK	ENSG00000109684	-0.755372	0.0237831214082597	0.234356212242876	DOWN
TRAV5	ENSG00000211779	-0.637604	0.0460567175445952	0.241886179992901	DOWN		TRAPPC3L	ENSG00000173626	0.75718887628447	0.0237948935521896	0.234356212242876	UP
AC008438.1	ENSG00000249637	-0.7057	0.046183124538704	1	DOWN		OR10AH1P	ENSG00000272595	-1.81548	0.0238186619947583	0.234356212242876	DOWN
TRBJ2-5	ENSG00000211769	-0.707561	0.0463427268205461	1	DOWN		LOC102723407	ENSG00000211933	-0.941623	0.0238843644963013	0.234869675997584	DOWN
MIR151B	ENSG00000265154	-1.25825	0.0463982360782805	1	DOWN		ARHGEF18	ENSG00000268861	-1.1091	0.0240067288860433	1	DOWN
AC005332.7	ENSG00000278740	-0.625823	0.0464487181834172	1	DOWN		AC073508.3	ENSG00000278834	1.45200475339755	0.024043506206297	1	UP
AL109659.2	ENSG00000272491	0.970582639631684	0.0468053530183151	1	UP		OLAH	ENSG00000152463	1.19719879476659	0.0241380667091253	0.235366468651942	UP
AC078852.2	ENSG00000254094	-0.877696	0.0470109183424681	1	DOWN		RPS23P10	ENSG00000224203	0.876225768991185	0.0242172789099731	0.235478141208558	UP
CLDN20	ENSG00000171217	-0.768975	0.0471050594669633	1	DOWN		ARHGAP42	ENSG00000165895	-0.691061	0.0248656476683944	0.238315220014353	DOWN
NUTM2F	ENSG00000130950	-1.0218	0.0472073306901104	1	DOWN		NXF3	ENSG00000147206	1.95210449386976	0.0249703979918902	0.238537568934619	UP
CPNE7	ENSG00000178773	0.720582003997674	0.0473506624266802	1	UP		RNA5SP195	ENSG00000199545	-1.39648	0.0249816153515781	1	DOWN
AC004908.2	ENSG00000272812	-0.650943	0.0474574008866776	1	DOWN		IGKV1OR2-108	ENSG00000231292	2.52921060463083	0.0250269296805489	1	UP
AC010978.1	ENSG00000235522	-0.682596	0.0476334266042702	1	DOWN		AC092171.3	ENSG00000234432	0.786289307778027	0.0250323265616257	0.23872761050209	UP
STEAP1B	ENSG00000105889	-0.932582	0.0476801429006937	1	DOWN		SNTG1	ENSG00000147481	2.38546692727934	0.0250736046559827	1	UP
AL139393.2	ENSG00000272841	-0.638338	0.0477468006418134	1	DOWN		RPL18AP7	ENSG00000232439	-0.984589	0.0251352881996079	1	DOWN
AL354733.2	ENSG00000231616	-0.742306	0.0481173464126051	1	DOWN		RNU6-1153P	ENSG00000252569	-1.63602	0.0251546844118538	1	DOWN
AC022113.2	ENSG00000250415	-1.25296	0.0483764009736488	1	DOWN		AL136115.1	ENSG00000228634	-0.735292	0.0251813892449084	0.239400847384108	DOWN
AOC4P	ENSG00000260105	0.668783929825028	0.048532277328965	1	UP		AC004492.1	ENSG00000272072	-0.768614	0.0254836188389491	0.240131974482418	DOWN
RN7SL118P	ENSG00000266420	1.76784440770663	0.0485495609044792	1	UP		PGK1	ENSG00000213290	1.58763447229435	0.0256469438503002	1	UP
AC106820.1	ENSG00000243445	-1.46744	0.0486206198997007	1	DOWN		AL136531.2	ENSG00000274322	-1.60692	0.0257415052894561	1	DOWN
UBBP4	ENSG00000263563	0.816668741172865	0.0486254278639579	1	UP		PRR4	ENSG00000111215	-0.840723	0.025788423405695	1	DOWN
SDHD	ENSG00000238084	-1.42464	0.0181471712398124	1	DOWN		AC006042.3	ENSG00000233264	-1.43023	0.0257918280237147	1	DOWN
LINC00398	ENSG00000237879	0.818519311315229	0.0486930442405669	1	UP		AC243960.7	ENSG00000280014	-0.797289	0.0258866493978317	0.24199676918963	DOWN
ABCC6P1	ENSG00000256340	0.821534574127313	0.0487746062254691	1	UP		ERCC6L	ENSG00000186871	-0.721599	0.0261695032587397	0.243028140745391	DOWN
SLC22A13	ENSG00000172940	0.892907593680228	0.0488601928039635	1	UP		AL121917.1	ENSG00000225806	1.78264016237446	0.0261721967330331	1	UP
STRCP1	ENSG00000166763	-0.782512	0.0488608733175271	1	DOWN		AL442125.1	ENSG00000276248	-0.591552	0.0262758882834875	0.243028140745391	DOWN
EPB41L1	ENSG00000088367	1.25577560336537	0.0489240481647474	1	UP		AL356488.3	ENSG00000273382	0.656742391966681	0.0262768444278818	0.243028140745391	UP
GPR15	ENSG00000154165	-0.586581	0.0491201111430867	0.249325492989365	DOWN		C17orf53	ENSG00000125319	0.625640331064214	0.0263108482496589	0.243028140745391	UP
SEC14L1P1	ENSG00000213693	-0.711727	0.0491284840688039	1	DOWN		SRSF9P1	ENSG00000214867	0.722484963009657	0.0263486411230109	0.243140726581751	UP
KCNJ13	ENSG00000115474	-1.05402	0.0492346564851892	1	DOWN		AL031663.3	ENSG00000277022	-1.34788	0.0266363105569859	1	DOWN
AL109767.1	ENSG00000235785	-1.25183	0.0494135385342956	1	DOWN		SNORA1B	ENSG00000199405	-1.0797	0.0266945005312961	1	DOWN
ANOS2P	ENSG00000241859	0.959545229226284	0.049425831388407	1	UP		AL603756.1	ENSG00000271933	-0.926556	0.0267384842442246	0.244825498628341	DOWN
KLF1	ENSG00000105610	0.615623235482401	0.0495076164411668	0.250508811273196	UP		ITCH	ENSG00000268499	-1.40862	0.02684691167144	1	DOWN
CHN2	ENSG00000106069	0.622082552219355	0.049540619369474	1	UP		U62317.4	ENSG00000273272	-0.899265	0.0269947456410963	1	DOWN
AC010878.1	ENSG00000225402	0.736861628260659	0.0496727115558086	1	UP		BOLA2	ENSG00000183336	-1.37323	0.0270454708630164	1	DOWN
CYP4F29P	ENSG00000228314	-0.741864	0.0497702777151357	0.250738563228141	DOWN		AC020931.1	ENSG00000267387	-0.879697	0.027047958302652	1	DOWN
IL10	ENSG00000136634	1.0060493065771	0.0499781211483864	1	UP		ZFR2	ENSG00000105278	-0.680239	0.0272664720446914	0.246761405457377	DOWN
							DMKN	ENSG00000161249	-0.625078	0.0272725083618429	0.246761405457377	DOWN
							ERI3-IT1	ENSG00000233602	-1.7868	0.0272813967563207	1	DOWN
							AL049869.1	ENSG00000259010	1.80860346255042	0.0275183350961718	1	UP
							GAPDHP60	ENSG00000248180	-1.39758	0.0275260339841332	1	DOWN
							EPCAM	ENSG00000119888	1.59757827197733	0.027704779660557	1	UP
							PCDHGA5	ENSG00000253485	-1.51006	0.0277527245643563	1	DOWN
							ATP2B2	ENSG00000157087	0.993420655631215	0.0277928932862356	1	UP
							CHRM3	ENSG00000133019	1.46207377513916	0.0279311665992887	1	UP
							TINCR	ENSG00000223573	0.64961274765093	0.0279546553053889	0.249789509553111	UP
							AP000692.1	ENSG00000228107	-0.704306	0.0280240614326658	0.249789509553111	DOWN
							ABCA3	ENSG00000238098	-0.674726	0.0280736074683412	0.249789509553111	DOWN
							AC090907.1	ENSG00000259376	0.826613142951092	0.0281144554613354	0.249789509553111	UP
							IGHV4-34	ENSG00000211956	-0.669834	0.028129257695267	0.249789509553111	DOWN
							BEST3	ENSG00000127325	1.29706809008292	0.0281369838658347	1	UP
							LINC02217	ENSG00000248455	1.02317782869681	0.0282584231533952	0.249789509553111	UP
							C5orf67	ENSG00000225940	0.838598598686699	0.0282646571336483	0.249789509553111	UP
							OLFML3	ENSG00000116774	1.41498345898873	0.0283294049141499	1	UP
							AC020558.2	ENSG00000265511	0.600763319226047	0.0283373548885716	0.249944100783665	UP
							LINC02576	ENSG00000232613	-1.1266	0.0283407431521058	1	DOWN
							AC004466.3	ENSG00000276691	-0.672166	0.0283998359354665	1	DOWN
							RPS12P27	ENSG00000240435	-0.806694	0.0284156913942171	0.250164472420251	DOWN
							AC000078.1	ENSG00000232926	-0.693035	0.028542278216646	0.250621621390983	DOWN
							UGT2B28	ENSG00000135226	1.89544565971218	0.0287123333362757	1	UP
							AL049830.3	ENSG00000258525	-1.78344	0.0287753911051509	1	DOWN
							DNALI1	ENSG00000163879	-1.43822	0.0288914432266345	1	DOWN
							AL590705.3	ENSG00000242375	-1.14243	0.0290594023354319	1	DOWN
							PAICSP1	ENSG00000226055	-0.852567	0.0291527917257601	1	DOWN
							FP325331.1	ENSG00000278881	-0.7268	0.0293506737154304	0.253226070744449	DOWN
							MIR3936	ENSG00000263597	-1.21057	0.0293874480053519	1	DOWN
							TUBAP2	ENSG00000214391	1.18805001247217	0.0294300426119123	1	UP
							AC011465.1	ENSG00000268764	-1.45174	0.0296130939517655	1	DOWN
							CALML3	ENSG00000215482	1.71681470010918	0.0296828877435817	1	UP
							MCHR1	ENSG00000128285	-1.45249	0.0298425135993871	1	DOWN
							MIS18A-AS1	ENSG00000227256	-1.61375	0.0301852998457292	1	DOWN
							HMGB1P31	ENSG00000233266	-1.21472	0.0304253651636617	1	DOWN
							AC133961.1	ENSG00000251009	-1.86405	0.0305345716542841	1	DOWN
							DNAH3	ENSG00000158486	-0.685136	0.0306507423023582	0.258559449715403	DOWN
							ASS1	ENSG00000223922	-1.12821	0.0306625503575371	1	DOWN
							AC092436.4	ENSG00000250541	-1.795	0.03067210857796	1	DOWN
							ATG12	ENSG00000266501	1.03154615339439	0.030793293339596	1	UP
							ACTG1P12	ENSG00000230581	-1.4396	0.0310077805565624	1	DOWN
							BSND	ENSG00000162399	1.72714500529786	0.0312098981197903	1	UP
							AP002026.1	ENSG00000246090	-0.72016	0.0312788350182583	0.26109781765419	DOWN
							LINC01727	ENSG00000279082	-1.04135	0.031433025373217	1	DOWN
							AC025048.2	ENSG00000267248	-0.614286	0.0316359867177346	0.26236995822118	DOWN
							AC007731.2	ENSG00000215493	-0.680698	0.0318571974205397	0.263140005200984	DOWN
							COL5A3	ENSG00000080573	-0.772914	0.0320595874200325	0.263140005200984	DOWN
							AC009779.3	ENSG00000258907	2.35905996736092	0.0321655160344979	1	UP
							SLC22A14	ENSG00000144671	0.868688839245384	0.0321858586574177	0.263181872955901	UP
							CCDC194	ENSG00000269720	-0.618049	0.0322594827243272	0.263659817411999	DOWN
							AL512303.1	ENSG00000232311	0.657312813999841	0.0324818446046476	0.264071668930568	UP
							AP001363.1	ENSG00000250659	-0.631734	0.0325199270760453	0.264071668930568	DOWN
							AL109761.1	ENSG00000244676	-1.46426	0.0326783975079949	1	DOWN
							LINC01691	ENSG00000224857	2.28128838507342	0.0327513759353071	1	UP
							NMNAT2	ENSG00000157064	1.43153606050105	0.0328524235425227	1	UP
							IGKV2-30	ENSG00000243238	-0.659632	0.0329901258819002	0.265633	DOWN
							RPL22P3	ENSG00000226457	-1.66512	0.0330592740227941	1	DOWN
							AL359922.2	ENSG00000265194	-1.08881	0.033078067142007	1	DOWN
							SYCE3	ENSG00000217442	1.52889372783222	0.0332334202098142	1	UP
							ATP5MC2P3	ENSG00000230482	-1.00646	0.0332407731506618	1	DOWN
							BMS1	ENSG00000271816	-0.644487	0.033336308432752	0.266567738300736	DOWN
							OR10V3P	ENSG00000254743	-2.2496	0.0333880435542475	1	DOWN
							IGHV3-72	ENSG00000225698	-1.25537	0.033486485398657	1	DOWN
							RNU6-917P	ENSG00000252103	0.670622173330207	0.0335388451030559	0.267442006021229	UP
							DCUN1D2-AS	ENSG00000233613	0.924551958600407	0.033642922547123	1	UP
							ACP4	ENSG00000142513	-1.14244	0.0336910385163455	1	DOWN
							CDH1	ENSG00000039068	-0.697769	0.0338694706248603	0.267751744401511	DOWN
							SNRPGP10	ENSG00000235363	0.851599096867543	0.0340049621978569	0.267809754171098	UP
							PTCHD3	ENSG00000182077	2.57679093736492	0.0341956139035667	1	UP
							AC244093.3	ENSG00000277579	-1.77652	0.0342645994745639	1	DOWN
							CCDC144B	ENSG00000154874	-0.791044	0.0343544372420058	0.268168329522504	DOWN
							HOXB-AS2	ENSG00000239552	-1.55668	0.0344962879724785	1	DOWN
							LEFTY1	ENSG00000243709	-0.932169	0.0346148835745647	1	DOWN
							AL121890.2	ENSG00000276768	1.47900772680396	0.0346292721435761	1	UP
							ARHGEF28	ENSG00000214944	0.626860954065943	0.0347408230101463	0.269609888621841	UP
							FBXO36	ENSG00000153832	-0.749564	0.0349397657905991	0.270429118208219	DOWN
							IGHV3-64	ENSG00000223648	-1.88352	0.0349566903367313	1	DOWN
							COX1	ENSG00000262118	-1.8027	0.0352003919054653	1	DOWN
							LEKR1	ENSG00000197980	-1.14975	0.0355107202845166	1	DOWN
							AL365318.1	ENSG00000237993	1.59001824016745	0.0356008239052351	1	UP
							PRKG1	ENSG00000185532	-1.16695	0.0357283612336692	1	DOWN
							AC027309.2	ENSG00000253683	0.595472652892222	0.0358747299582386	0.274392893561955	UP
							MTND3P12	ENSG00000259626	-1.93453	0.035969618288076	1	DOWN
							ANKRD61	ENSG00000157999	-0.596463	0.0361485677452633	0.275369361307188	DOWN
							OCLM	ENSG00000262180	-0.76196	0.0363068530064763	0.275811414143481	DOWN
							SNAI1	ENSG00000124216	0.841952776528511	0.0366267391672825	0.276588560503975	UP
							AL078581.3	ENSG00000281021	-1.01828	0.03667100435341	1	DOWN
							RN7SL535P	ENSG00000239419	-0.617105	0.0367777032281469	0.277039140003469	DOWN
							MMP9	ENSG00000204044	0.908043374827899	0.0373316977834472	0.279256098663823	UP
							C1QB	ENSG00000173369	0.710920108486866	0.0373496925345506	0.279256098663823	UP
							HMGN1P8	ENSG00000241120	-1.38764	0.0373536777559876	1	DOWN
							RPS2P41	ENSG00000244060	-1.88642	0.037404532865912	1	DOWN
							AC100788.2	ENSG00000279339	-0.595786	0.0374886992032114	0.279932805051569	DOWN
							AL122035.2	ENSG00000272909	-0.599515	0.0377595665584388	0.280155799980244	DOWN
							ZNF483	ENSG00000173258	-0.684671	0.037787415606069	0.280236506005572	DOWN
							IDI2-AS1	ENSG00000232656	-1.61562	0.0381138843574039	1	DOWN
							AL020997.2	ENSG00000269971	-1.75802	0.0381529199337865	1	DOWN
							RHOT1P1	ENSG00000266145	-0.919542	0.0381916613612901	1	DOWN
							AL732314.6	ENSG00000281849	-1.59345	0.0383700408981664	1	DOWN
							AC068790.3	ENSG00000269997	-1.57274	0.0384055563212356	1	DOWN
							AC013726.1	ENSG00000259793	-0.983331	0.0384615030127556	1	DOWN
							RN7SL775P	ENSG00000243370	-1.62959	0.0384653361921298	1	DOWN
							IGKV2-24	ENSG00000241294	-0.842253	0.0385763121385191	0.282563509549062	DOWN
							AC084824.3	ENSG00000274105	-0.675287	0.0386358752434494	0.282563509549062	DOWN
							TRAJ28	ENSG00000211861	-1.47799	0.0386858459834123	1	DOWN
							DACT3-AS1	ENSG00000245598	-0.737867	0.038764002355351	0.282563509549062	DOWN
							AL133227.1	ENSG00000273828	-1.16171	0.0387761488576822	1	DOWN
							RPL18P10	ENSG00000214359	-0.784217	0.0389076587832982	0.282751768723793	DOWN
							NCBP2L	ENSG00000170935	1.52860931193884	0.0390729177282622	1	UP
							VN1R80P	ENSG00000268598	-1.19466	0.0392823276898421	1	DOWN
							AC023050.4	ENSG00000256987	-0.878511	0.039337227228785	0.283973269766252	DOWN
							HNRNPA1	ENSG00000233231	-0.777919	0.0395008098005495	0.284917422621149	DOWN
							NPIPB9	ENSG00000196993	-0.691487	0.0396096947623091	0.285508041772815	DOWN
							C12orf71	ENSG00000214700	-1.07465	0.0396344201025854	1	DOWN
							BX640514.1	ENSG00000264490	2.01125436774538	0.0396715746777446	1	UP
							MIR103A2	ENSG00000199024	-1.70158	0.039973799970677	1	DOWN
							LINC01012	ENSG00000281706	-0.655645	0.0400288197938658	0.287176206745752	DOWN
							SDS	ENSG00000135094	0.808378503114808	0.0403178749112456	0.288457745089686	UP
							CAVIN3	ENSG00000170955	0.744466630320673	0.0406276833073589	0.28902519742653	UP
							FO393418.1	ENSG00000223695	-1.24646	0.0407126555901161	1	DOWN
							TMEM56-RWDD3	ENSG00000271092	-0.809849	0.0407403399668782	1	DOWN
							AC010203.1	ENSG00000257489	-0.866	0.0408037443770372	1	DOWN
							AC083880.1	ENSG00000273391	-1.04641	0.0408139230220911	1	DOWN
							ST3GAL1P1	ENSG00000250656	-1.44413	0.0410261452875421	1	DOWN
							AC011979.1	ENSG00000239470	0.676824768537171	0.041254817056821	0.290690876390641	UP
							TRBV1	ENSG00000242736	-0.988377	0.0413774939644997	1	DOWN
							AP000553.7	ENSG00000284654	-1.3165	0.0414766561889878	1	DOWN
							ZFP2	ENSG00000198939	-0.728966	0.0419487513285483	0.293377319083356	DOWN
							AC134407.2	ENSG00000279573	-0.85124	0.0420019183215083	1	DOWN
							AC002525.1	ENSG00000279314	0.812439833624857	0.042091336600544	1	UP
							VDAC2	ENSG00000255776	-1.29272	0.0421206560149469	1	DOWN
							TRAJ16	ENSG00000211873	-0.898872	0.0421565096606104	1	DOWN
							LINC00656	ENSG00000233746	-0.858513	0.0421934155815818	1	DOWN
							AC245884.6	ENSG00000250507	-1.34828	0.0422427419496274	1	DOWN
							INGX	ENSG00000243468	-1.5747	0.0426343724840058	1	DOWN
							MYO10	ENSG00000145555	0.641203399169981	0.0427854945840193	0.296474933382849	UP
							AC003973.3	ENSG00000279377	-0.908696	0.0430468625445247	0.297443952580246	DOWN
							ST13P19	ENSG00000228110	1.78081124594783	0.0430894998126636	1	UP
							AC005920.4	ENSG00000262006	1.95164768186818	0.04329362146649	1	UP
							AC093909.1	ENSG00000180015	0.96313207069336	0.0433645070439423	1	UP
							SPAG6	ENSG00000077327	-1.10526	0.0436688290491986	1	DOWN
							MORN2	ENSG00000188010	0.665839637256527	0.0437062583147712	0.29911121671533	UP
							PPP1R14C	ENSG00000198729	-1.05143	0.0437157703332907	1	DOWN
							FLNB-AS1	ENSG00000244161	-0.702625	0.0437646568165455	0.29911121671533	DOWN
							AC015468.3	ENSG00000254092	-1.41148	0.043913957458859	1	DOWN
							DCT	ENSG00000080166	-0.939241	0.0441780317970474	1	DOWN
							FIBCD1	ENSG00000130720	-1.09777	0.0442135067736967	1	DOWN
							DSC1	ENSG00000134765	-0.739562	0.0442340107181806	0.300308013132028	DOWN
							B4GALNT3	ENSG00000139044	-0.616612	0.0442615574143142	0.300308013132028	DOWN
							LYPD5	ENSG00000159871	-0.958886	0.0444355017073114	1	DOWN
							AC090204.1	ENSG00000247134	0.64040603426004	0.0445071520375269	0.300799795334138	UP
							AL021997.3	ENSG00000276302	-1.68393	0.0446177848097419	1	DOWN
							ANP32C	ENSG00000248546	1.50977120247364	0.0448169939780595	1	UP
							COL28A1	ENSG00000215018	-1.3704	0.044872210605485	1	DOWN
							AC027373.1	ENSG00000260368	0.679176070944468	0.0449085837032962	0.301985894128666	UP
							IGLC3	ENSG00000211679	-0.608106	0.0449306305339935	0.302017267372793	DOWN
							RPRM	ENSG00000177519	-1.84184	0.0449634703187634	1	DOWN
							AC107032.1	ENSG00000243071	0.831288687577449	0.045044299926002	0.302376305456984	UP
							AC074366.1	ENSG00000232518	-1.38681	0.0452409506115096	1	DOWN
							IGKV1-16	ENSG00000240864	-0.680428	0.0453634390337355	0.303050794559857	DOWN
							AC010542.4	ENSG00000261519	-1.45429	0.0457185740835922	1	DOWN
							AC099550.1	ENSG00000251379	1.48276860716553	0.0457295261894526	1	UP
							CEACAM22P	ENSG00000230666	1.25070161251567	0.045734899752772	1	UP
							AC016583.1	ENSG00000280159	0.632165053802533	0.0457646830985513	0.304058453502978	UP
							RNU1-91P	ENSG00000201616	-1.62657	0.0464019517614764	1	DOWN
							EHF	ENSG00000135373	-1.25826	0.0464298743400569	1	DOWN
							LIMD1-AS1	ENSG00000230530	-0.733417	0.0465612338303651	1	DOWN
							DNM1P46	ENSG00000182397	-0.935784	0.0466634443151568	1	DOWN
							AC004951.1	ENSG00000228434	-0.600975	0.0466909788081131	0.306927015314444	DOWN
							NCLP1	ENSG00000213212	-0.634646	0.0468642005862677	0.307403680402789	DOWN
							AC092574.2	ENSG00000281016	-1.37826	0.0468680960392555	1	DOWN
							AC010542.1	ENSG00000260650	1.36446354122474	0.0471322426588612	1	UP
							AL512274.1	ENSG00000261068	-1.18959	0.0472048860139992	1	DOWN
							FLJ21408	ENSG00000245888	0.628046162122119	0.0472145779052118	0.308236705308119	UP
							COX20P1	ENSG00000213025	1.2563443270983	0.0472784773657328	1	UP
							TRBV7-5	ENSG00000227550	1.00445530495424	0.047299051051467	1	UP
							AC097634.3	ENSG00000277855	0.743047668790063	0.047608451194007	0.309597473034081	UP
							AP001962.1	ENSG00000279913	-0.877707	0.047698174612432	1	DOWN
							TONSL-AS1	ENSG00000232600	-1.03213	0.0477001081659064	1	DOWN
							AL110115.1	ENSG00000274364	-1.63602	0.047706715298561	1	DOWN
							ANOS1	ENSG00000011201	1.25334964645343	0.0477243138313956	1	UP
							AC005342.2	ENSG00000256706	0.723722617450558	0.0479050208024476	0.310480284022129	UP
							TCL1B	ENSG00000213231	-1.31509	0.0484733666233784	1	DOWN
							GOLGA8S	ENSG00000261739	1.5137712262848	0.0484842646099197	1	UP
							SLC35D3	ENSG00000182747	-1.06366	0.04849056262956	1	DOWN
							HSD17B2	ENSG00000086696	1.89628010349381	0.0485296068146021	1	UP
							AC006064.2	ENSG00000247853	-0.616313	0.0485632093791494	0.312415522462829	DOWN
							IGHD5-12	ENSG00000211921	-1.91115	0.0486493576976207	1	DOWN
							RAB23	ENSG00000112210	-0.822462	0.048760967783435	1	DOWN
							CDH5	ENSG00000179776	1.29169012617468	0.0487759609227102	1	UP
							TAS2R3	ENSG00000127362	-1.50351	0.0489937631060655	1	DOWN
							ZNF883	ENSG00000228623	-1.20025	0.0490549387555885	1	DOWN
							TRAJ45	ENSG00000211844	-1.55328	0.0490553587659978	1	DOWN
							OR2A20P	ENSG00000170356	-0.666172	0.0491445240636328	0.313600899790556	DOWN
							IGHD3-9	ENSG00000211924	-1.31198	0.0492169691652961	1	DOWN
							AL451074.6	ENSG00000273365	1.48825324246306	0.0493429453727165	1	UP
							AP001767.3	ENSG00000255503	-0.74627	0.0494891768558807	0.313870897452302	DOWN
							AC006254.3	ENSG00000271137	1.77662812920637	0.0499850375255112	1	UP

## Sheet: Sheet2 Specific DEPs list
Specific DEPs of QDBS							Specific DEPs of YDBS								Specific DEPs of YDBSFR
Protein	Description	Gene	log2FC	Pvalue	Group		Protein	Description	Gene	log2FC	Pvalue	Group			Protein	Description	Gene	log2FC	Pvalue	Group
P0DJI9	Hydroxymethylglutaryl-CoA synthase, cytoplasmic	SAA2	2.42212	0.0478166	up		A0A075B6S2	Immunoglobulin kappa variable 2D-29	IGKV2D-29	-0.906596	0.00848915	down			A0A075B6I4	Immunoglobulin lambda variable 10-54	IGLV10-54	-0.919069	0.0174419828476427	down
Q7L1Q6	eIF5-mimic protein 2	BZW1	2.08668	0.00982598	up		A0A075B6S6	Immunoglobulin kappa variable 2D-30	IGKV2D-30	-1.44726	0.0169995	down			A0A0C4DH32	Immunoglobulin heavy variable 3-20	IGHV3-20	-0.987738	0.00876595	down
P30050	Large ribosomal subunit protein uL11	RPL12	1.96432	0.00433993	up		A0A0J9YVY3	Immunoglobulin heavy variable 7-4-1	IGHV7-4-1	-1.40659	0.00165891	down			A0A0C4DH33	Immunoglobulin heavy variable 1-24	IGHV1-24	-0.793589	0.0060949	down
P35527	Keratin, type I cytoskeletal 9	KRT9	1.90287	0.0329737	up		A0A1B0GTC6	Uncharacterized protein C3orf85	C3orf85	0.609592	0.000104036	up			A2NJV5	Immunoglobulin kappa variable 2-29	IGKV2-29	-0.803728	0.000284399	down
O95359	Transforming acidic coiled-coil-containing protein 2	TACC2	1.87361	2.27e-05	up		A2CJ06	Dystrotelin	DYTN	-0.654835	5.74521e-06	down			C9JI98	Transmembrane protein 238	TMEM238	1.2724	2.10161e-08	up
P31943	Heterogeneous nuclear ribonucleoprotein H	HNRNPH1	1.70781	0.0133692	up		O00186	Syntaxin-binding protein 3	STXBP3	-0.736823	0.00235354	down			O00264	Membrane-associated progesterone receptor component 1	PGRMC1	1.01086	4.63775e-11	up
Q86YZ3	Hornerin	HRNR	1.55299	0.0355425	up		O00410	Importin-5	IPO5	0.588965	0.016243	up			O14786	Neuropilin-1	NRP1	0.750289	5.85082e-09	up
A0A075B6S4	Immunoglobulin kappa variable 1D-17	IGKV1D-17	1.54165	0.00996735	up		O00487	26S proteasome non-ATPase regulatory subunit 14	PSMD14	-0.598218	0.000247541	down			O14798	Tumor necrosis factor receptor superfamily member 10C	TNFRSF10C	-0.755075	0.039479	down
P62805	Histone H4	H4C1	1.50332	0.0281347	up		O00534	von Willebrand factor A domain-containing protein 5A	VWA5A	1.38794	0.0227507	up			O14917	Protocadherin-17	PCDH17	1.5492	0.021315	up
P57737	Coronin-7	CORO7	1.47309	0.00708845	up		O00571	ATP-dependent RNA helicase DDX3X	DDX3X	0.926063	0.00308484	up			O14960	Leukocyte cell-derived chemotaxin-2	LECT2	-2.77719	6.40185e-10	down
Q6UWP8	Suprabasin	SBSN	1.42508	0.00619363	up		O00602	Ficolin-1	FCN1	0.724626	0.00190947	up			O43157	Plexin-B1	PLXNB1	0.808384	3.0665e-09	up
P08519	Apolipoprotein(a)	LPA	1.32115	0.0255357	up		O00629	Importin subunit alpha-3	KPNA4	0.750427	0.00278064	up			O43493	Trans-Golgi network integral membrane protein 2	TGOLN2	0.693217	2.51868e-06	up
Q9ULH1	Arf-GAP with SH3 domain, ANK repeat and PH domain-containing protein 1	ASAP1	1.24907	0.0110675	up		O15144	Actin-related protein 2/3 complex subunit 2	ARPC2	-1.29583	1.24545e-05	down			O43707	Alpha-actinin-4	ACTN4	0.674672	0.00105746	up
Q02413	Desmoglein-1	DSG1	1.16338	0.0445499	up		O15498	Synaptobrevin homolog YKT6	YKT6	-1.06055	0.00164424	down			O60229	Kalirin	KALRN	0.927247	0.00116841	up
P31949	Protein S100-A11	S100A11	1.10477	0.0205736	up		O15511	Actin-related protein 2/3 complex subunit 5	ARPC5	-0.850376	0.00122304	down			O60568	Multifunctional procollagen lysine hydroxylase and glycosyltransferase LH3	PLOD3	0.697236	0.000633652	up
Q6NUJ1	Proactivator polypeptide-like 1	PSAPL1	1.10087	0.0255489	up		O60844	Zymogen granule membrane protein 16	ZG16	-0.939828	0.000264238	down			O75122	CLIP-associating protein 2	CLASP2	0.697493	2.72688e-09	up
Q99879	Histone H2B type 1-M	H2BC14	1.07207	0.00791793	up		O75323	Protein NipSnap homolog 2	NIPSNAP2	-1.13171	0.0162678	down			O75436	Vacuolar protein sorting-associated protein 26A	VPS26A	0.595072	0.0214585	up
O95260	Arginyl-tRNA--protein transferase 1	ATE1	1.04029	0.0454411	up		O75369	Filamin-B	FLNB	-0.792513	0.0205922	down			O94919	Endonuclease domain-containing 1 protein	ENDOD1	0.982586	0.000103926	up
Q9NY97	N-acetyllactosaminide beta-1,3-N-acetylglucosaminyltransferase 2	B3GNT2	1.00918	0.000518777	up		O75390	Citrate synthase, mitochondrial	CS	-1.28911	0.000321935	down			O95336	6-phosphogluconolactonase	PGLS	0.630546	0.000676728	up
P54802	Alpha-N-acetylglucosaminidase	NAGLU	0.955656	0.0368121	up		O75807	Protein phosphatase 1 regulatory subunit 15A	PPP1R15A	1.46491	4.11064e-14	up			O95373	Importin-7	IPO7	0.635511	0.000127441	up
P08254	Stromelysin-1	MMP3	0.911708	0.0451756	up		O94812	BAI1-associated protein 3	BAIAP3	0.712274	0.0056391	up			O95897	Noelin-2	OLFM2	0.605471	0.0374643	up
O00203	AP-3 complex subunit beta-1	AP3B1	0.885294	0.0458071	up		O95445	Apolipoprotein M	APOM	0.967649	3.06064e-13	up			P00325	All-trans-retinol dehydrogenase [NAD(+)] ADH1B	ADH1B	0.594771	0.00783805	up
P68431	Histone H3.1	H3C1	0.855367	0.0205912	up		O95497	Pantetheinase	VNN1	-1.00783	0.0350436	down			P00451	Coagulation factor VIII	F8	0.635199	2.18988e-09	up
P36222	Chitinase-3-like protein 1	CHI3L1	0.846812	0.0349726	up		P00747	Plasminogen	PLG	-1.42665	6.05113e-23	down			P00558	Phosphoglycerate kinase 1	PGK1	0.659079	0.0107322	up
Q9NZC2	Triggering receptor expressed on myeloid cells 2	TREM2	0.837789	0.0437927	up		P00748	Coagulation factor XII	F12	-1.28527	5.98806e-09	down			P00739	Haptoglobin-related protein	HPR	-0.811014	4.82058e-05	down
Q9UBQ0	Vacuolar protein sorting-associated protein 29	VPS29	0.82597	0.00952726	up		P01040	Cystatin-A	CSTA	0.690736	0.0301841	up			P00742	Coagulation factor X	F10	0.777468	9.7272e-20	up
Q00796	Sorbitol dehydrogenase	SORD	0.795994	0.00137136	up		P01763	Immunoglobulin heavy variable 3-48	IGHV3-48	-0.673745	0.00835867	down			P01024	Complement C3	C3	-0.851581	2.1682e-11	down
P42224	Signal transducer and activator of transcription 1-alpha/beta	STAT1	0.792525	0.0413413	up		P02549	Spectrin alpha chain, erythrocytic 1	SPTA1	0.798057	0.0263762	up			P01133	Pro-epidermal growth factor	EGF	0.697698	0.00417021	up
P22897	Macrophage mannose receptor 1	MRC1	0.727642	0.00682345	up		P02647	Apolipoprotein A-I	APOA1	1.27675	5.77066e-19	up			P01717	Immunoglobulin lambda variable 3-25	IGLV3-25	-0.732462	0.000404599	down
P28074	Proteasome subunit beta type-5	PSMB5	0.712129	4.28E-06	up		P06727	Apolipoprotein A-IV	APOA4	1.20086	1.7255e-17	up			P01718	Immunoglobulin lambda variable 3-27	IGLV3-27	-1.97903	5.11893e-12	down
P07585	Decorin	DCN	0.66542	0.00186114	up		P02654	Apolipoprotein C-I	APOC1	1.36769	6.77899e-17	up			P01861	Immunoglobulin heavy constant gamma 4	IGHG4	-0.729113	0.0257437	down
Q93009	Ubiquitin carboxyl-terminal hydrolase 7	USP7	0.664981	0.0467994	up		P02788	Lactotransferrin	LTF	1.28341	2.00982e-07	up			P01876	Immunoglobulin heavy constant alpha 1	IGHA1	-0.731713	1.07081e-05	down
P07996	Thrombospondin-1	THBS1	0.65125	0.0330874	up		P04180	Phosphatidylcholine-sterol acyltransferase	LCAT	0.603488	2.34688e-11	up			P01877	Immunoglobulin heavy constant alpha 2	IGHA2	-0.623082	0.0222665	down
O95965	Integrin beta-like protein 1	ITGBL1	0.641656	0.0337869	up		P04424	Argininosuccinate lyase	ASL	0.595817	0.00384797	up			P02042	Hemoglobin subunit delta	HBD	-0.986858	0.00806462	down
Q02985	Complement factor H-related protein 3	CFHR3	0.630449	0.000485331	up		Q13093	Platelet-activating factor acetylhydrolase	PLA2G7	-0.601991	0.0046622	up			P02452	Collagen alpha-1(I) chain	COL1A1	0.899584	1.67843e-06	up
P11717	Cation-independent mannose-6-phosphate receptor	IGF2R	0.602068	0.000514597	up		P55058	Phospholipid transfer protein	PLTP	1.3357	1.76407e-06	up			P02753	Retinol-binding protein 4	RBP4	-2.04527	2.47522e-13	down
Q32MZ4	Leucine-rich repeat flightless-interacting protein 1	LRRFIP1	0.600755	0.0153187	up		P05106	Integrin beta-3	ITGB3	-0.844347	0.00209898	down			P02760	Protein AMBP	AMBP	0.669828	2.23403e-14	up
Q07654	Trefoil factor 3	TFF3	0.598547	0.0114683	up		P05386	Large ribosomal subunit protein P1	RPLP1	0.713462	0.00163383	up			P02776	Platelet factor 4	PF4	-1.57898	4.13056e-06	down
P24855	Deoxyribonuclease-1	DNASE1	0.593599	0.0309049	up		P06702	Protein S100-A9	S100A9	0.60464	0.00226445	up			P02786	Transferrin receptor protein 1	TFRC	0.826639	0.00368641	up
Q15113	Procollagen C-endopeptidase enhancer 1	PCOLCE	0.5917	6.11E-08	up		P02652	Apolipoprotein A-II	APOA2	0.940948	8.52283e-07	up			P02790	Hemopexin	HPX	0.719086	2.41858e-12	up
Q9Y2A7	Nck-associated protein 1	NCKAP1	0.58753	0.0193303	up		P06733	Alpha-enolase	ENO1	0.62087	0.00787494	up			P03950	Angiogenin	ANG	-0.887443	3.40937e-10	down
P30405	Peptidyl-prolyl cis-trans isomerase F, mitochondrial	PPIF	-0.586299	0.0404495	down		P07339	Cathepsin D	CTSD	0.804824	9.07329e-05	up			P03973	Antileukoproteinase	SLPI	-2.46997	2.24365e-18	down
P21291	Cysteine and glycine-rich protein 1	CSRP1	-0.589315	0.0072058	down		P07686	Beta-hexosaminidase subunit beta	HEXB	0.824395	6.72132e-10	up			P04003	C4b-binding protein alpha chain	C4BPA	0.66258	3.92635e-13	up
Q9UM22	Mammalian ependymin-related protein 1	EPDR1	-0.590699	0.0358566	down		P07737	Profilin-1	PFN1	-0.688252	0.0249495	down			P04062	Lysosomal acid glucosylceramidase	GBA1	1.4795	0.00432353	up
P04179	Superoxide dismutase [Mn], mitochondrial	SOD2	-0.613225	0.0328491	down		P08493	Matrix Gla protein	MGP	0.644582	4.1959e-08	up			P05141	ADP/ATP translocase 2	SLC25A5	0.878927	3.85776e-05	up
Q07021	Complement component 1 Q subcomponent-binding protein, mitochondrial	C1QBP	-0.615963	0.0123709	down		P08571	Monocyte differentiation antigen CD14	CD14	-1.06182	4.77392e-10	down			P06276	Cholinesterase	BCHE	-1.83744	6.43643e-13	down
P14854	Cytochrome c oxidase subunit 6B1	COX6B1	-0.62934	0.0187264	down		P08590	Myosin light chain 3	MYL3	0.953053	0.0248082	up			P07237	Protein disulfide-isomerase	P4HB	0.628505	3.80741e-05	up
P30048	Thioredoxin-dependent peroxide reductase, mitochondrial	PRDX3	-0.629653	0.0230751	down		P08637	Low affinity immunoglobulin gamma Fc region receptor III-A	FCGR3A	-1.25206	8.72936e-06	down			P07741	Adenine phosphoribosyltransferase	APRT	0.804874	0.00747581	up
P50461	Cysteine and glycine-rich protein 3	CSRP3	-0.632372	0.0160145	down		P08697	Alpha-2-antiplasmin	SERPINF2	1.38183	1.67622e-12	up			P07919	Cytochrome b-c1 complex subunit 6, mitochondrial	UQCRH	0.766506	0.000584673	up
Q8NF91	Nesprin-1	SYNE1	-0.639251	0.029479	down		P0DP08	Immunoglobulin heavy variable 4-38-2	IGHV4-38-2	-0.957168	0.0189086	down			P07942	Laminin subunit beta-1	LAMB1	0.651399	9.952e-07	up
Q9NYL9	Tropomodulin-3	TMOD3	-0.649916	0.00682709	down		P10721	Mast/stem cell growth factor receptor Kit	KIT	-1.11447	0.0125236	down			P07948	Tyrosine-protein kinase Lyn	LYN	0.883059	0.00230858	up
O75947	ATP synthase subunit d, mitochondrial	ATP5PD	-0.663553	0.0143116	down		P10909	Clusterin	CLU	0.859916	1.5979e-12	up			P48061	Stromal cell-derived factor 1	CXCL12	-0.842376	0.000682091	down
P02671	Fibrinogen alpha chain	FGA	-0.67402	0.00135834	down		P11150	Hepatic triacylglycerol lipase	LIPC	0.680094	0.0211302	up			P08134	Rho-related GTP-binding protein RhoC	RHOC	0.841157	0.000599949	up
P09172	Dopamine beta-hydroxylase	DBH	-0.687773	0.0114645	down		P12109	Collagen alpha-1(VI) chain	COL6A1	-0.628967	5.1499e-07	down			P08253	72 kDa type IV collagenase	MMP2	0.610712	4.62576e-05	up
P02751	Fibronectin	FN1	-0.699548	0.0113217	down		P13686	Tartrate-resistant acid phosphatase type 5	ACP5	-0.801435	0.00959319	down			P09603	Macrophage colony-stimulating factor 1	CSF1	0.780809	1.58198e-07	up
P02675	Fibrinogen beta chain	FGB	-0.707151	0.0102996	down		P13693	Translationally-controlled tumor protein	TPT1	-0.755513	0.000143078	down			P09960	Leukotriene A-4 hydrolase	LTA4H	0.7	1.51713e-05	up
P61769	Beta-2-microglobulin	B2M	-0.713802	0.0115608	down		P16402	Histone H1.3	H1-3	-0.601937	1.43315e-05	down			#N/A	#N/A	0	#N/A	#N/A	#N/A
Q2KHT3	Protein CLEC16A	CLEC16A	-0.714234	0.0402013	down		P16452	Protein 4.2	EPB42	1.13646	0.019968	up			#N/A	#N/A	0	#N/A	#N/A	#N/A
P61604	10 kDa heat shock protein, mitochondrial	HSPE1	-0.716088	0.0159813	down		P16671	Platelet glycoprotein 4	CD36	-1.29603	1.07867e-05	down			P0DOY3	Immunoglobulin lambda constant 3	IGLC3	-0.608413	2.42304e-05	down
Q9HCN8	Stromal cell-derived factor 2-like protein 1	SDF2L1	-0.719333	0.0324634	down		P17980	26S proteasome regulatory subunit 6A	PSMC3	0.783007	0.0094921	up			P0DTE1	Probable non-functional immunoglobulin heavy variable 3-38-3	IGHV3-38-3	-1.05477	4.01421e-07	down
P49902	Cytosolic purine 5-nucleotidase	NT5C2	-0.741074	0.0303666	down		P19320	Vascular cell adhesion protein 1	VCAM1	0.786096	8.79938e-06	up			P10153	Non-secretory ribonuclease	RNASE2	-0.78812	0.0336833	down
P18859	ATP synthase-coupling factor 6, mitochondrial	ATP5PF	-0.754139	0.00760647	down		P19367	Hexokinase-1	HK1	-0.699992	0.00084564	down			P10321	HLA class I histocompatibility antigen, C alpha chain	HLA-C	0.603348	0.000716102	up
Q9P1F3	Costars family protein ABRACL	ABRACL	-0.772837	0.00920063	down		P19440	Glutathione hydrolase 1 proenzyme	GGT1	-2.02845	0.011355	down			P10451	Osteopontin	SPP1	0.661929	0.00297663	up
P10606	Cytochrome c oxidase subunit 5B, mitochondrial	COX5B	-0.783318	0.0088204	down		P19838	Nuclear factor NF-kappa-B p105 subunit	NFKB1	1.08133	0.00131461	up			P10720	Platelet factor 4 variant	PF4V1	-0.730581	0.00707562	down
P02679	Fibrinogen gamma chain	FGG	-0.784314	8.43E-06	down		P20062	Transcobalamin-2	TCN2	-0.611212	0.0179801	down			P10915	Hyaluronan and proteoglycan link protein 1	HAPLN1	0.91866	0.0208039	up
P12273	Prolactin-inducible protein	PIP	-0.828755	0.00305008	down		P21333	Filamin-A	FLNA	-0.912145	0.00467498	down			P11142	Heat shock cognate 71 kDa protein	HSPA8	-1.05715	1.95698e-05	down
P22692	Insulin-like growth factor-binding protein 4	IGFBP4	-0.858729	3.28E-05	down		P21583	Kit ligand	KITLG	0.699078	0.0216954	up			P11226	Mannose-binding protein C	MBL2	-1.1517	0.00259076	down
Q32P28	Prolyl 3-hydroxylase 1	P3H1	-0.860771	1.90E-05	down		P22105	Tenascin-X	TNXB	-0.633041	6.98325e-08	down			P11234	Ras-related protein Ral-B	RALB	-0.628729	0.010346	down
P20674	Cytochrome c oxidase subunit 5A, mitochondrial	COX5A	-0.879092	7.26E-06	down		P22392	Nucleoside diphosphate kinase B	NME2	-0.92898	0.000872285	down			P11362	Fibroblast growth factor receptor 1	FGFR1	0.639094	1.36273e-06	up
O75147	Obscurin-like protein 1	OBSL1	-0.928808	0.000123583	down		P23229	Integrin alpha-6	ITGA6	-0.966152	8.26935e-06	down			P11678	Eosinophil peroxidase	EPX	-1.66683	0.0247165	down
P42574	Caspase-3	CASP3	-0.940668	8.63E-05	down		P23258	Tubulin gamma-1 chain	TUBG1	-1.51213	0.0289718	down			P12268	Inosine-5-monophosphate dehydrogenase 2	IMPDH2	1.05858	0.00114972	up
Q5MNV8	F-box only protein 47	FBXO47	-0.951863	5.30E-07	down		P26927	Hepatocyte growth factor-like protein	MST1	-1.83262	1.04247e-08	down			P12814	Alpha-actinin-1	ACTN1	0.678637	0.00132414	up
O60306	RNA helicase aquarius	AQR	-0.960457	0.000158195	down		P27487	Dipeptidyl peptidase 4	DPP4	-0.620506	8.30703e-05	down			P12955	Xaa-Pro dipeptidase	PEPD	-0.741979	4.58387e-06	down
P04275	von Willebrand factor	VWF	-0.989493	2.01E-06	down		P29144	Tripeptidyl-peptidase 2	TPP2	1.06028	6.00846e-06	up			P13591	Neural cell adhesion molecule 1	NCAM1	0.642508	8.74845e-09	up
Q96KG9	N-terminal kinase-like protein	SCYL1	-1.01768	0.0487751	down		P30085	UMP-CMP kinase	CMPK1	0.741131	0.000723357	up			P13727	Bone marrow proteoglycan	PRG2	0.680958	0.000522954	up
Q9H2M9	Rab3 GTPase-activating protein non-catalytic subunit	RAB3GAP2	-1.03155	3.66E-06	down		P30273	High affinity immunoglobulin epsilon receptor subunit gamma	FCER1G	-1.11939	0.00157161	down			P13798	Acylamino-acid-releasing enzyme	APEH	0.641048	6.12315e-05	up
Q9NP78	ABC-type oligopeptide transporter ABCB9	ABCB9	-1.07443	0.00128496	down		P30740	Leukocyte elastase inhibitor	SERPINB1	-0.627518	0.00616932	down			P14406	Cytochrome c oxidase subunit 7A2, mitochondrial	COX7A2	0.65414	0.00127454	up
P31431	Syndecan-4	SDC4	-1.08969	0.00949828	down		P31150	Rab GDP dissociation inhibitor alpha	GDI1	-0.68983	0.00396348	down			P15169	Carboxypeptidase N catalytic chain	CPN1	-1.77048	2.50636e-12	down
Q6P4A7	Sideroflexin-4	SFXN4	-1.12656	5.17E-07	down		P31151	Protein S100-A7	S100A7	1.22982	0.00919808	up			P16870	Carboxypeptidase E	CPE	1.18072	2.37733e-08	up
P00488	Coagulation factor XIII A chain	F13A1	-1.15315	5.20E-06	down		P31689	DnaJ homolog subfamily A member 1	DNAJA1	0.636184	0.00582038	up			P16871	Interleukin-7 receptor subunit alpha	IL7R	0.726937	9.3806e-06	up
O75190	DnaJ homolog subfamily B member 6	DNAJB6	-1.22558	0.0267689	down		P32119	Peroxiredoxin-2	PRDX2	1.30816	0.00761091	up			P17066	Heat shock 70 kDa protein 6	HSPA6	-0.701258	1.89715e-08	down
Q9Y6Y1	Calmodulin-binding transcription activator 1	CAMTA1	-1.28357	9.26E-07	down		P35542	Serum amyloid A-4 protein	SAA4	0.770536	2.34736e-06	up			P17655	Calpain-2 catalytic subunit	CAPN2	0.624537	1.86797e-08	up
P05160	Coagulation factor XIII B chain	F13B	-1.44916	7.72E-06	down		P35579	Myosin-9	MYH9	-1.04103	0.0416754	down			P17900	Ganglioside GM2 activator	GM2A	0.952973	0.0402312	up
P40926	Malate dehydrogenase, mitochondrial	MDH2	-1.4632	1.59E-11	down		P35749	Myosin-11	MYH11	-0.790823	0.0305992	down			P17936	Insulin-like growth factor-binding protein 3	IGFBP3	-0.921189	9.55123e-06	down
P60412	Keratin-associated protein 10-11	KRTAP10-11	-1.64998	0.0328937	down		P38646	Stress-70 protein, mitochondrial	HSPA9	-0.61575	0.0303918	down			P18054	Polyunsaturated fatty acid lipoxygenase ALOX12	ALOX12	0.58889	0.00248283	up
							P39060	Collagen alpha-1(XVIII) chain	COL18A1	-0.601642	2.51997e-07	down			P18085	ADP-ribosylation factor 4	ARF4	0.648453	1.95133e-05	up
							P39656	Dolichyl-diphosphooligosaccharide--protein glycosyltransferase 48 kDa subunit	DDOST	-1.91349	0.0178287	down			P19022	Cadherin-2	CDH2	0.951721	2.82543e-11	up
							P41240	Tyrosine-protein kinase CSK	CSK	-0.713115	0.00211404	down			P19784	Casein kinase II subunit alpha	CSNK2A2	0.64188	0.00205339	up
							P47813	Eukaryotic translation initiation factor 1A, X-chromosomal	EIF1AX	0.689553	0.00323354	up			P19883	Follistatin	FST	0.831653	2.49239e-05	up
							P47972	Neuronal pentraxin-2	NPTX2	0.636202	0.000743779	up			P20340	Ras-related protein Rab-6A	RAB6A	0.819481	0.0137362	up
							P48047	ATP synthase subunit O, mitochondrial	ATP5PO	-0.897589	0.0017792	down			P20774	Mimecan	OGN	0.60729	7.83419e-06	up
							P48059	LIM and senescent cell antigen-like-containing domain protein 1	LIMS1	-0.771091	0.00332437	down			P20810	Calpastatin	CAST	0.652753	0.00175296	up
							P48509	CD151 antigen	CD151	-0.734536	0.00901592	down			P21796	Voltage-dependent anion-selective channel protein 1	VDAC1	1.13381	0.000127053	up
							P48556	26S proteasome non-ATPase regulatory subunit 8	PSMD8	-1.04098	3.41472e-05	down			P22455	Fibroblast growth factor receptor 4	FGFR4	-1.02234	3.95787e-05	down
							P48960	Adhesion G protein-coupled receptor E5	ADGRE5	0.908535	0.0414195	up			P23381	Tryptophan--tRNA ligase, cytoplasmic	WARS1	0.619683	0.000218229	up
							P49189	4-trimethylaminobutyraldehyde dehydrogenase	ALDH9A1	0.809028	0.00299303	up			P24158	Myeloblastin	PRTN3	0.797743	0.00202826	up
							P49448	Glutamate dehydrogenase 2, mitochondrial	GLUD2	0.729555	6.39961e-06	up			P24593	Insulin-like growth factor-binding protein 5	IGFBP5	-0.60471	0.000384897	down
							P49590	Histidine--tRNA ligase, mitochondrial	HARS2	-0.694542	0.00947509	down			P26583	High mobility group protein B2	HMGB2	0.741336	0.0159841	up
							P49773	Adenosine 5-monophosphoramidase HINT1	HINT1	1.07562	0.00256191	up			P27169	Serum paraoxonase/arylesterase 1	PON1	0.598134	1.91461e-09	up
							P50552	Vasodilator-stimulated phosphoprotein	VASP	-0.756722	0.00455657	down			P27348	14-3-3 protein theta	YWHAQ	0.645817	0.00272123	up
							P51124	Granzyme M	GZMM	1.5313	0.00447862	up			P27824	Calnexin	CANX	1.02559	4.92701e-10	up
							P54727	UV excision repair protein RAD23 homolog B	RAD23B	0.861485	0.0004156	up			P30043	Flavin reductase (NADPH)	BLVRB	0.634272	0.00574544	up
							P55056	Apolipoprotein C-IV	APOC4	0.796479	0.0022278	up			P31323	cAMP-dependent protein kinase type II-beta regulatory subunit	PRKAR2B	0.724628	0.000172605	up
							P05067	Amyloid-beta precursor protein	APP	1.10433	7.56878e-14	up			P31946	14-3-3 protein beta/alpha	YWHAB	0.588632	0.00852681	up
							P55103	Inhibin beta C chain	INHBC	0.718918	3.26406e-09	up			P32320	Cytidine deaminase	CDA	1.39102	0.0160814	up
							P58215	Lysyl oxidase homolog 3	LOXL3	0.605144	0.0267782	up			P32942	Intercellular adhesion molecule 3	ICAM3	-0.734141	0.00141786	down
							P59998	Actin-related protein 2/3 complex subunit 4	ARPC4	-1.2403	1.38465e-05	down			P33241	Lymphocyte-specific protein 1	LSP1	0.86272	0.0192582	up
							P61158	Actin-related protein 3	ACTR3	-0.676292	0.00314899	down			P33260	Cytochrome P450 2C18	CYP2C18	-0.964821	1.04165e-05	down
							P61160	Actin-related protein 2	ACTR2	-0.813648	0.00121519	down			P33908	Mannosyl-oligosaccharide 1,2-alpha-mannosidase IA	MAN1A1	0.85322	9.68551e-09	up
							P61163	Alpha-centractin	ACTR1A	-0.643898	0.00639316	down			P35052	Glypican-1	GPC1	0.690325	0.00220711	up
							P61421	V-type proton ATPase subunit d 1	ATP6V0D1	1.47917	0.0484115	up			P35555	Fibrillin-1	FBN1	0.802966	3.97466e-13	up
							P61966	AP-1 complex subunit sigma-1A	AP1S1	-0.829634	0.0359022	down			P35609	Alpha-actinin-2	ACTN2	0.619339	0.00695971	up
							P62191	26S proteasome regulatory subunit 4	PSMC1	0.668044	0.0224233	up			P36543	V-type proton ATPase subunit E 1	ATP6V1E1	0.815634	0.000672647	up
							P62333	26S proteasome regulatory subunit 10B	PSMC6	0.624399	0.00633281	up			P40763	Signal transducer and activator of transcription 3	STAT3	1.05354	0.00647842	up
							P62937	Peptidyl-prolyl cis-trans isomerase A	PPIA	-0.840754	0.00324457	down			P40967	Melanocyte protein PMEL	PMEL	0.607925	0.00267588	up
							P80303	Nucleobindin-2	NUCB2	0.708879	0.000680077	up			P41236	Protein phosphatase inhibitor 2	PPP1R2	0.814593	0.00493045	up
							Q01518	Adenylyl cyclase-associated protein 1	CAP1	-1.28659	0.000580664	down			P41250	Glycine--tRNA ligase	GARS1	0.734052	0.000124203	up
							Q02218	2-oxoglutarate dehydrogenase complex component E1	OGDH	-1.15408	0.0248592	down			P45880	Voltage-dependent anion-selective channel protein 2	VDAC2	0.940597	1.75091e-05	up
							Q02818	Nucleobindin-1	NUCB1	0.652298	9.71726e-06	up			P07954	Fumarate hydratase, mitochondrial	FH	-0.854428	1.17116e-09	down
							Q05209	Tyrosine-protein phosphatase non-receptor type 12	PTPN12	-1.14414	0.0311854	down			P49247	Ribose-5-phosphate isomerase	RPIA	0.739245	0.00111245	up
							Q08257	Quinone oxidoreductase	CRYZ	0.779221	0.00257106	up			P49321	Nuclear autoantigenic sperm protein	NASP	0.681324	1.9989e-09	up
							Q10570	Cleavage and polyadenylation specificity factor subunit 1	CPSF1	-1.02997	0.0346448	down			P49593	Protein phosphatase 1F	PPM1F	0.684983	0.000194907	up
							Q12884	Prolyl endopeptidase FAP	FAP	0.703844	0.000681526	up			P50583	Bis(5-nucleosyl)-tetraphosphatase [asymmetrical]	NUDT2	0.594332	0.0109239	up
							Q12907	Vesicular integral-membrane protein VIP36	LMAN2	0.648793	8.45624e-07	up			P51692	Signal transducer and activator of transcription 5B	STAT5B	0.595325	6.60859e-05	up
							P04899	Guanine nucleotide-binding protein G(i) subunit alpha-2	GNAI2	0.63045	2.29853e-05	up			P51858	Hepatoma-derived growth factor	HDGF	0.628129	4.70641e-06	up
							Q13418	Integrin-linked protein kinase	ILK	-0.701925	0.00608215	down			P52306	Rap1 GTPase-GDP dissociation stimulator 1	RAP1GDS1	0.681349	0.000146575	up
							Q13835	Plakophilin-1	PKP1	1.10386	0.0354785	up			P55001	Microfibrillar-associated protein 2	MFAP2	0.98867	2.18406e-05	up
							Q14213	Interleukin-27 subunit beta	EBI3	0.719726	0.00432361	up			P55145	Mesencephalic astrocyte-derived neurotrophic factor	MANF	-1.06008	0.00197632	down
							Q14344	Guanine nucleotide-binding protein subunit alpha-13	GNA13	-0.971528	0.000471446	down			P55157	Microsomal triglyceride transfer protein large subunit	MTTP	0.773449	0.0155785	up
							Q14623	Indian hedgehog protein	IHH	0.610057	9.98362e-06	up			P55287	Cadherin-11	CDH11	0.902395	1.5135e-10	up
							Q15025	TNFAIP3-interacting protein 1	TNIP1	0.605117	1.15716e-07	up			P55291	Cadherin-15	CDH15	0.595457	0.0404992	up
							Q15042	Rab3 GTPase-activating protein catalytic subunit	RAB3GAP1	1.23139	0.00584592	up			P61204	ADP-ribosylation factor 3	ARF3	0.705448	0.000153489	up
							Q15465	Sonic hedgehog protein	SHH	1.06213	1.31801e-06	up			P61925	cAMP-dependent protein kinase inhibitor alpha	PKIA	3.03206	8.25484e-05	up
							Q15582	Transforming growth factor-beta-induced protein ig-h3	TGFBI	-0.68296	1.48903e-08	down			P61970	Nuclear transport factor 2	NUTF2	-0.726761	5.94261e-05	down
							Q15768	Ephrin-B3	EFNB3	0.712176	0.0312743	up			P61978	Heterogeneous nuclear ribonucleoprotein K	HNRNPK	0.641968	0.00145999	up
							Q16394	Exostosin-1	EXT1	-1.01392	2.90777e-07	down			P61981	14-3-3 protein gamma	YWHAG	0.604631	0.00418831	up
							Q16706	Alpha-mannosidase 2	MAN2A1	-0.636679	7.2799e-10	down			P62258	14-3-3 protein epsilon	YWHAE	0.726487	0.000484278	up
							Q3ZCW2	Galectin-related protein	LGALSL	-0.602983	0.000648121	down			P63104	14-3-3 protein zeta/delta	YWHAZ	0.669977	0.00220318	up
							Q5TDH0	Protein DDI1 homolog 2	DDI2	1.33657	0.0479811	up			P68366	Tubulin alpha-4A chain	TUBA4A	0.755503	0.00015364	up
							Q5XXA6	Anoctamin-1	ANO1	1.11628	0.00675654	up			P68371	Tubulin beta-4B chain	TUBB4B	0.72832	0.00025083	up
							Q6E0U4	Dermokine	DMKN	0.889909	2.61024e-05	up			P68400	Casein kinase II subunit alpha	CSNK2A1	0.61778	0.00020614	up
							Q6PL24	Protein TMED8	TMED8	0.720769	0.000531175	up			P68871	Hemoglobin subunit beta	HBB	-1.53199	0.000133135	down
							Q6ZUA9	Maestro heat-like repeat family member 5	MROH5	1.36045	0.0203727	up			P69905	Hemoglobin subunit alpha	HBA1	-1.35787	0.000126042	down
							Q7L2H7	Eukaryotic translation initiation factor 3 subunit M	EIF3M	-0.863177	0.00906211	down			P78509	Reelin	RELN	0.671467	8.72793e-10	up
							Q7RTY8	Transmembrane protease serine 7	TMPRSS7	-1.25283	2.74389e-06	down			P78536	Disintegrin and metalloproteinase domain-containing protein 17	ADAM17	1.26575	0.000271867	up
							Q7Z4L5	Tetratricopeptide repeat protein 21B	TTC21B	0.774363	0.00173277	up			P80188	Neutrophil gelatinase-associated lipocalin	LCN2	0.661809	0.0416373	up
							Q86SQ4	Adhesion G-protein coupled receptor G6	ADGRG6	0.855468	1.71687e-07	up			P98095	Fibulin-2	FBLN2	0.899966	8.39558e-11	up
							Q86UD1	Out at first protein homolog	OAF	1.15344	5.97828e-12	up			P98155	Very low-density lipoprotein receptor	VLDLR	1.27105	0.0206283	up
							Q8N1G4	Leucine-rich repeat-containing protein 47	LRRC47	1.08219	0.0138921	up			Q00610	Clathrin heavy chain 1	CLTC	0.642963	0.015319	up
							Q8N6C8	Leukocyte immunoglobulin-like receptor subfamily A member 3	LILRA3	0.844783	0.0181627	up			Q02487	Desmocollin-2	DSC2	1.00651	1.10566e-13	up
							Q8NBS9	Thioredoxin domain-containing protein 5	TXNDC5	-0.589357	4.80728e-05	down			Q03167	Transforming growth factor beta receptor type 3	TGFBR3	0.586452	1.76411e-05	up
							Q8TF66	Leucine-rich repeat-containing protein 15	LRRC15	-0.889922	0.0292553	down			Q03591	Complement factor H-related protein 1	CFHR1	-0.695994	3.60562e-05	down
							Q92754	Transcription factor AP-2 gamma	TFAP2C	-3.23061	2.09356e-08	down			Q04721	Neurogenic locus notch homolog protein 2	NOTCH2	0.654973	2.09328e-09	up
							Q92859	Neogenin	NEO1	-1.07631	1.93314e-15	down			Q04941	Proteolipid protein 2	PLP2	0.868542	0.00847516	up
							Q93063	Exostosin-2	EXT2	-0.658585	0.000542873	down			Q06033	Inter-alpha-trypsin inhibitor heavy chain H3	ITIH3	0.877351	1.63268e-10	up
							Q969X0	RILP-like protein 2	RILPL2	0.617055	0.00538463	up			Q07954	Prolow-density lipoprotein receptor-related protein 1	LRP1	0.691957	2.68969e-10	up
							Q96AP7	Endothelial cell-selective adhesion molecule	ESAM	0.842163	0.00185164	up			Q08431	Lactadherin	MFGE8	0.592998	0.00240037	up
							Q96C24	Synaptotagmin-like protein 4	SYTL4	-0.731396	0.000780777	down			Q0VD83	Apolipoprotein B receptor	APOBR	0.661326	7.18607e-07	up
							Q96EG1	Arylsulfatase G	ARSG	1.11586	0.043998	up			Q12805	EGF-containing fibulin-like extracellular matrix protein 1	EFEMP1	0.979168	4.00007e-11	up
							Q96FE7	Phosphoinositide-3-kinase-interacting protein 1	PIK3IP1	-0.7148	0.00151762	down			Q12864	Cadherin-17	CDH17	0.956173	9.1773e-07	up
							Q96IY4	Carboxypeptidase B2	CPB2	-1.01282	7.80782e-07	down			Q13219	Pappalysin-1	PAPPA	-1.51494	0.00985278	down
							Q96NY7	Chloride intracellular channel protein 6	CLIC6	0.824006	2.7965e-05	up			Q13232	Nucleoside diphosphate kinase 3	NME3	-1.01514	0.0236628	down
							Q96PD5	N-acetylmuramoyl-L-alanine amidase	PGLYRP2	-0.842453	1.03991e-08	down			Q13361	Microfibrillar-associated protein 5	MFAP5	0.975326	1.27816e-08	up
							Q99733	Nucleosome assembly protein 1-like 4	NAP1L4	0.62915	0.0176081	up			Q13510	Acid ceramidase	ASAH1	0.620751	0.00585708	up
							Q9BPX5	Actin-related protein 2/3 complex subunit 5-like protein	ARPC5L	0.911388	0.00248065	up			Q13586	Stromal interaction molecule 1	STIM1	1.22094	0.000141292	up
							Q9BRF8	Serine/threonine-protein phosphatase CPPED1	CPPED1	-0.870608	0.00705834	down			Q14011	Cold-inducible RNA-binding protein	CIRBP	-0.968336	0.0130577	down
							Q9BUL8	Programmed cell death protein 10	PDCD10	-0.713396	0.00243412	down			Q14112	Nidogen-2	NID2	0.636223	0.00044073	up
							Q9BWS9	Chitinase domain-containing protein 1	CHID1	1.01061	8.33455e-05	up			Q14118	Dystroglycan 1	DAG1	-0.744591	1.33095e-07	down
							Q9BY67	Cell adhesion molecule 1	CADM1	-0.715154	3.24947e-07	down			Q14126	Desmoglein-2	DSG2	0.867539	2.58907e-11	up
							Q9C0F1	Centrosomal protein of 44 kDa	CEP44	-0.587468	0.0239357	down			Q14515	SPARC-like protein 1	SPARCL1	1.02889	1.57548e-17	up
							Q9GZT8	NIF3-like protein 1	NIF3L1	-0.598705	0.0482992	down			Q14517	Protocadherin Fat 1	FAT1	0.661301	1.56818e-07	up
							Q9H0W9	Ester hydrolase C11orf54	C11orf54	-0.668747	0.00901054	down			Q15006	ER membrane protein complex subunit 2	EMC2	0.88976	0.0131107	up
							Q9H7J1	Protein phosphatase 1 regulatory subunit 3E	PPP1R3E	0.866376	0.000225254	up			Q15008	26S proteasome non-ATPase regulatory subunit 6	PSMD6	0.780925	2.28957e-05	up
							Q9HBB8	Cadherin-related family member 5	CDHR5	0.645107	1.98233e-05	up			Q15084	Protein disulfide-isomerase A6	PDIA6	0.883638	3.74345e-05	up
							Q9HBW9	Adhesion G protein-coupled receptor L4	ADGRL4	0.902112	0.000183989	up			Q15165	Serum paraoxonase/arylesterase 2	PON2	1.04442	2.6232e-09	up
							Q9HCN6	Platelet glycoprotein VI	GP6	-0.796365	0.0100052	down			Q15382	GTP-binding protein Rheb	RHEB	0.681824	0.00700143	up
							Q9HD89	Resistin	RETN	0.785944	0.00694151	up			Q15485	Ficolin-2	FCN2	-0.755894	0.000169024	down
							Q9HDC9	Adipocyte plasma membrane-associated protein	APMAP	0.617245	0.00201509	up			Q15848	Adiponectin	ADIPOQ	0.634241	0.0164957	up
							Q9NPQ8	Synembryn-A	RIC8A	1.63075	0.0177492	up			Q16270	Insulin-like growth factor-binding protein 7	IGFBP7	-1.11945	2.51897e-14	down
							Q9NYQ8	Protocadherin Fat 2	FAT2	0.609054	0.00310417	up			Q16643	Drebrin	DBN1	0.694753	0.0012007	up
							Q9UBG0	C-type mannose receptor 2	MRC2	1.09197	9.90042e-06	up			Q16769	Glutaminyl-peptide cyclotransferase	QPCT	-0.638253	4.72311e-06	down
							Q9UBQ5	Eukaryotic translation initiation factor 3 subunit K	EIF3K	-0.762126	0.00397956	down			Q4G0F5	Vacuolar protein sorting-associated protein 26B	VPS26B	0.602941	0.000845783	up
							Q9UBU3	Appetite-regulating hormone	GHRL	0.602935	0.0079304	up			Q4LDE5	Sushi, von Willebrand factor type A, EGF and pentraxin domain-containing protein 1	SVEP1	1.50458	7.62822e-07	up
							Q9UBX1	Cathepsin F	CTSF	0.920666	8.94599e-08	up			Q5SRE5	Nucleoporin NUP188	NUP188	-0.920807	0.00348793	down
							Q9UDT6	CAP-Gly domain-containing linker protein 2	CLIP2	1.12791	2.08088e-11	up			Q5T013	Putative hydroxypyruvate isomerase	HYI	0.82108	5.82845e-05	up
							Q9UHB6	LIM domain and actin-binding protein 1	LIMA1	0.765349	5.15547e-05	up			Q5T5C0	Syntaxin-binding protein 5	STXBP5	-0.699475	3.11777e-06	down
							Q9Y265	RuvB-like 1	RUVBL1	-0.77591	0.000112477	down			Q641Q3	Meteorin-like protein	METRNL	0.678666	0.000298016	up
							Q9Y5K6	CD2-associated protein	CD2AP	-0.86763	0.000520926	down			Q6IAA8	Ragulator complex protein LAMTOR1	LAMTOR1	1.26284	0.000113615	up
							Q9Y624	Junctional adhesion molecule A	F11R	-0.80817	0.000120665	down			Q6PEY2	Tubulin alpha-3E chain	TUBA3E	0.868614	2.65655e-05	up
							Q9Y646	Carboxypeptidase Q	CPQ	0.604089	1.2993e-05	up			Q6UX71	Plexin domain-containing protein 2	PLXDC2	-0.7843	3.07705e-09	down
							Q9Y6N5	Sulfide:quinone oxidoreductase, mitochondrial	SQOR	-0.807596	0.011946	down			Q6UXD5	Seizure 6-like protein 2	SEZ6L2	0.650164	0.000366279	up
							Q9Y6Y8	SEC23-interacting protein	SEC23IP	1.23597	7.17729e-06	up			Q6UXH1	Protein disulfide isomerase CRELD2	CRELD2	0.78936	6.63654e-06	up
															Q6UXI9	Nephronectin	NPNT	0.616566	0.000127995	up
															Q6VY07	Phosphofurin acidic cluster sorting protein 1	PACS1	0.767172	8.02267e-05	up
															Q7LGC8	Carbohydrate sulfotransferase 3	CHST3	0.682614	2.80912e-07	up
															Q7Z4R8	UPF0669 protein C6orf120	C6orf120	0.71894	9.07171e-07	up
															Q86TH1	ADAMTS-like protein 2	ADAMTSL2	0.671795	2.18534e-06	up
															Q86VD1	MORC family CW-type zinc finger protein 1	MORC1	-1.1944	0.000168789	down
															Q86VP6	Cullin-associated NEDD8-dissociated protein 1	CAND1	0.685604	1.58013e-06	up
															Q86WI1	Fibrocystin-L	PKHD1L1	-0.781611	0.00752244	down
															Q86XS8	E3 ubiquitin-protein ligase RNF130	RNF130	-0.834876	0.00698355	down
															Q8IUI8	Cytokine receptor-like factor 3	CRLF3	0.712815	0.000414857	up
															Q8IWK6	Adhesion G protein-coupled receptor A3	ADGRA3	-0.741831	4.04412e-09	down
															Q8IXJ6	NAD-dependent protein deacetylase sirtuin-2	SIRT2	1.30091	0.0346051	up
															Q8IYD1	Eukaryotic peptide chain release factor GTP-binding subunit ERF3B	GSPT2	0.802006	1.38492e-07	up
															Q8NE71	ATP-binding cassette sub-family F member 1	ABCF1	0.642165	0.0474691	up
															Q8TBF2	Prostamide/prostaglandin F synthase	PRXL2B	-0.612367	0.00202358	down
															Q8TEA8	D-aminoacyl-tRNA deacylase 1	DTD1	-1.31909	0.0025205	down
															Q8WUJ3	Cell migration-inducing and hyaluronan-binding protein	CEMIP	0.589571	3.90308e-05	up
															Q8WUY3	Protein prune homolog 2	PRUNE2	0.603344	0.00430526	up
															Q92614	Unconventional myosin-XVIIIa	MYO18A	0.780968	0.00770636	up
															Q92696	Geranylgeranyl transferase type-2 subunit alpha	RABGGTA	0.623916	0.0422879	up
															Q93084	Sarcoplasmic/endoplasmic reticulum calcium ATPase 3	ATP2A3	1.14012	0.00267271	up
															Q93091	Ribonuclease K6	RNASE6	-0.58778	0.00217225	down
															Q96FZ7	Charged multivesicular body protein 6	CHMP6	0.87161	0.0120865	up
															Q96HC4	PDZ and LIM domain protein 5	PDLIM5	0.619254	0.00112616	up
															Q96J42	Thioredoxin domain-containing protein 15	TXNDC15	0.651039	6.80128e-06	up
															Q96NZ9	Proline-rich acidic protein 1	PRAP1	-0.820508	0.0016618	down
															Q96SB3	Neurabin-2	PPP1R9B	0.727584	0.000512861	up
															Q99435	Protein kinase C-binding protein NELL2	NELL2	0.914214	6.09231e-11	up
															Q99614	Tetratricopeptide repeat protein 1	TTC1	0.822758	0.0223297	up
															Q99627	COP9 signalosome complex subunit 8	COPS8	-0.585363	3.70632e-05	down
															Q99674	Cell growth regulator with EF hand domain protein 1	CGREF1	0.907041	2.66819e-05	up
															Q99685	Monoglyceride lipase	MGLL	0.588357	0.000435967	up
															Q9BQE3	Tubulin alpha-1C chain	TUBA1C	0.842453	1.5724e-05	up
															Q9BUD6	Spondin-2	SPON2	1.45135	2.3273e-06	up
															Q9BUF5	Tubulin beta-6 chain	TUBB6	0.760627	0.00339583	up
															Q9BX93	Group XIIB secretory phospholipase A2-like protein	PLA2G12B	0.669315	0.00986121	up
															Q9BXK5	Bcl-2-like protein 13	BCL2L13	0.592443	0.0379848	up
															Q9BYH1	Seizure 6-like protein	SEZ6L	0.745238	1.92603e-11	up
															Q9GZN8	Adipose-secreted signaling protein	ADISSP	1.04312	0.0131978	up
															Q9H074	Polyadenylate-binding protein-interacting protein 1	PAIP1	0.632579	0.000766933	up
															Q9H251	Cadherin-23	CDH23	0.72644	5.70005e-09	up
															Q9H446	RWD domain-containing protein 1	RWDD1	0.626601	0.0171567	up
															Q9H6U8	Alpha-1,2-mannosyltransferase ALG9	ALG9	1.10262	2.86584e-07	up
															Q9H853	Putative tubulin-like protein alpha-4B	TUBA4B	0.677801	0.00118849	up
															Q9HAV0	Guanine nucleotide-binding protein subunit beta-4	GNB4	-0.585736	0.00105742	down
															Q9HCB6	Spondin-1	SPON1	0.743629	8.82059e-06	up
															Q9HCL0	Protocadherin-18	PCDH18	0.820964	1.85684e-12	up
															Q9NPY3	Complement component C1q receptor	CD93	1.23716	4.10219e-11	up
															Q9NR12	PDZ and LIM domain protein 7	PDLIM7	0.712133	6.13957e-05	up
															Q9NRW1	Ras-related protein Rab-6B	RAB6B	0.608339	0.000164301	up
															Q9NT62	Ubiquitin-like-conjugating enzyme ATG3	ATG3	0.731331	0.034397	up
															Q9NUJ1	Palmitoyl-protein thioesterase ABHD10, mitochondrial	ABHD10	-0.732777	1.42123e-05	down
															Q9NVJ2	ADP-ribosylation factor-like protein 8B	ARL8B	0.883675	1.08062e-05	up
															Q9NVK5	FGFR1 oncogene partner 2	FGFR1OP2	0.678097	0.0102532	up
															Q9NWV4	CXXC motif containing zinc binding protein	CZIB	-0.976652	0.000233022	down
															Q9NY65	Tubulin alpha-8 chain	TUBA8	0.762532	9.32247e-05	up
															Q9NZK5	Adenosine deaminase 2	ADA2	-1.04508	4.59939e-05	down
															Q9NZZ3	Charged multivesicular body protein 5	CHMP5	0.664825	0.00128998	up
															Q9UKK9	ADP-sugar pyrophosphatase	NUDT5	-0.69544	0.000500482	down
															Q9UKN7	Unconventional myosin-XV	MYO15A	0.600518	0.000133831	up
															Q9UKU6	Thyrotropin-releasing hormone-degrading ectoenzyme	TRHDE	0.819323	0.014141	up
															Q9UKX2	Myosin-2	MYH2	0.840241	0.0414967	up
															Q9UNF0	Protein kinase C and casein kinase substrate in neurons protein 2	PACSIN2	0.629271	0.0029934	up
															Q9UNW1	Multiple inositol polyphosphate phosphatase 1	MINPP1	0.665652	7.99325e-05	up
															Q9UQP3	Tenascin-N	TNN	1.09512	0.0468392	up
															Q9Y279	V-set and immunoglobulin domain-containing protein 4	VSIG4	0.927816	0.000462925	up
															Q9Y2T2	AP-3 complex subunit mu-1	AP3M1	-0.644701	0.0261472	down
															Q9Y2Y8	Proteoglycan 3	PRG3	0.664864	0.00187546	up
															Q9Y5S2	Serine/threonine-protein kinase MRCK beta	CDC42BPB	0.851663	0.00683705	up
															Q9Y6C2	EMILIN-1	EMILIN1	0.696098	3.38797e-08	up

## Sheet: Sheet3 Specific DMs list
Specific DMs of QDBS										Specific DMs of YDBS										Specific DMs of YDBSFR
Compound_ID	Name	Formula	HMDB	log2FC	Pvalue	AUC	VIP	Group		Compound_ID	Name	Formula	HMDB	log2FC	Pvalue	AUC	VIP	Group		Compound_ID	Name	Formula	HMDB	log2FC	Pvalue	AUC	VIP	Group
Com_242_all	Valeric acid	C5H10O2	HMDB0000892	0.417165	0.000271821	0.765657	1.51335	up		Com_248_all	3-Hydroxybutyrate	C4H8O3	HMDB0000011	0.616127	0.00156593	0.80303	1.34504	up		Com_235_all	Oxamic acid	C2H3NO3		1.0084730500336674	6.84069612602767e-05	0.818181818181818	1.41880547833491	up
Com_359_all	Succinic Acid	C4H6O4	HMDB0000254	0.303968	0.00253077	0.715152	1.43448	up		Com_363_all	Hexadecanoic acid	C16H32O2	HMDB0000220	0.852848	0.000904674	0.757576	1.42635	up		Com_268_all	N-Acetyl-L-alanine	C5H9NO3	HMDB0000766	1.4252373129658944	7.01734714851416e-05	0.81267217630854	1.56825811404001	up
Com_289_all	L-Histidine	C6H9N3O2	HMDB0000177	-0.282281	0.00380569790508113	0.7	1.54854	down		Com_362_all	Palmitelaidic acid	C16H30O2	HMDB0012328	0.511157	0.00253453	0.754545	1.3439	up		Com_148_all	4-Hydroxyhippuric acid	C9H9NO4	HMDB0013678	1.1160132635633397	0.000519597370654146	0.764462809917355	1.35734599162657	up
Com_453_all	12-Ketolithocholic acid	C24H38O4	HMDB0000328	0.339944	0.00333571	0.687879	1.1984	up		Com_373_all	trans-10-Heptadecenoic acid	C17H32O2	HMDB0244268	1.43452	0.00137124	0.731818	1.39504	up		Com_343_all	N-Acetylcitrulline	C8H15N3O4	HMDB0000856	0.5041863661813238	0.0178414561978402	0.75068870523416	1.18689880271042	up
Com_459_all	Ursodeoxycholic acid	C24H40O4	HMDB0000946	-0.83155	0.0202573	0.676768	1.39	down		Com_341_all	3-Hydroxylaurate	C12H24O3	HMDB0000387	0.731607	0.00756431	0.721212	1.19042	up		Com_478_all	Androsterone glucuronide	C25H38O8	HMDB0002829	1.2538410721655349	0.00110019210205574	0.742424242424242	1.53616395519522	up
Com_433_all	Docosanoic acid	C22H44O2	HMDB0000944	0.788927	0.0127096	0.667677	1.09107	up		Com_374_all	cis-10-Heptadecenoic acid	C17H32O2	HMDB0060038	0.509908	0.0222492	0.712121	1.00184	up		Com_227_all	Gulonolactone	C6H10O6	HMDB0003466	0.3839025593475024	0.00375506478440391	0.742424242424242	1.50554234452557	up
Com_250_all	3-Methylpentanoic acid	C6H12O2	HMDB0033774	0.30493	0.0377387	0.655556	1.00121	up		Com_222_all	Gamma-Glutamylglutamate	C10H16N2O7	HMDB0011737	-0.564057	0.00603463	0.709091	2.29366	down		Com_357_all	Maleic acid	C4H4O4	HMDB0000176	0.38744202506153524	0.00368011948298919	0.735537190082645	1.31953184590567	up
Com_262_all	Benzoic acid	C7H6O2	HMDB0001870	0.385491	0.0464431	0.655556	1.02468	up		Com_349_all	Tetradecanoic acid	C14H28O2	HMDB0000806	0.448788	0.00804495	0.706061	1.09749	up		Com_321_all	D-Fructose	C6H12O6	HMDB0000660	1.012785926919882	0.00506885357954568	0.728650137741047	1.16875714787245	up
Com_367_all	3-Methyl-2-oxovaleric acid	C6H10O3	HMDB0000491	-0.268829	0.04981	0.644444	1.1718	down		Com_328_all	3-Hydroxydecanoate	C10H20O3	HMDB0002203	0.371044	0.0151564	0.698485	1.03169	up		Com_119_all	Sphingosine	C18H37NO2	HMDB0000252	0.27422899918164395	0.00373187954728971	0.725895316804408	1.35552530350042	up
										Com_109_all	L-Cysteinesulfinic acid	C3H7NO4S	HMDB0060179	-0.476791	0.0404964	0.686364	1.6529	down		Com_194_all	3-Indoleglyoxylic Acid	C10H7NO3	HMDB0242143	1.0979487274976598	0.00368237707392253	0.723140495867769	1.18248605994351	up
										Com_376_all	Heptadecanoic acid	C17H34O2	HMDB0002259	0.335076	0.0256064	0.672727	1.03628	up		Com_165_all	Trimethylgallic acid	C10H12O5	HMDB0033839	4.187396470322671	0.0154437060085981	0.71900826446281	1.20861745914623	up
										Com_236_all	L-Alanine	C3H7NO2	HMDB0000161	0.438624	0.0221285	0.668182	1.07442	up		Com_408_all	Phthalic acid	C8H6O4	HMDB0002107	0.5394575827242933	0.0123713795946252	0.710743801652893	1.19376107709672	up
										Com_54_all	7,8-Dihydroneopterin	C9H13N5O4	HMDB0002275	-0.354507	0.0240321	0.663636	1.23414	down		Com_355_all	N-Acetyl-L-tryptophan	C13H14N2O3	HMDB0013713	0.5293863816262981	0.0162768306266722	0.705234159779614	1.00949979451987	up
										Com_85_all	Imidazolepropionic acid	C6H8N2O2	HMDB0002271	0.604825	0.0450616	0.659091	1.07453	up		Com_397_all	3-Methyladipic acid	C7H12O4	HMDB0000555	0.37169249019985023	0.0331904070586403	0.696969696969697	1.51566286783011	up
																				Com_446_all	Isolithocholic acid	C24H40O3	HMDB0000717	0.45082032476981887	0.02133013750719	0.691460055096419	1.06149348527115	up
																				Com_422_all	Azelaic acid	C9H16O4	HMDB0000784	0.9686184231215375	0.00856315147808867	0.68732782369146	1.08209787106867	up
																				Com_132_all	Hippuric acid	C9H9NO3	HMDB0000714	1.7120598389112907	0.0116796019421765	0.680440771349862	1.08137270141645	up
																				Com_296_all	L-Fucose	C6H12O5	HMDB0000174	0.3575094034599965	0.0261713987538462	0.668044077134986	1.0258118676682	up
																				Com_474_all	Glycodeoxycholic acid	C26H43NO5	HMDB0000631	1.4300379209679088	0.0105474705891509	0.662534435261708	1.78120016903955	up
																				Com_214_all	gamma-Glutamylphenylalanine	C14H18N2O5	HMDB0000594	0.3630536302471634	0.0276093582788256	0.662534435261708	1.11862277459509	up
																				Com_121_all	3-Methoxyanthranilate	C8H9NO3	HMDB0060374	0.3416887545761315	0.0495974252375287	0.661157024793388	1.08213711729793	up
																				Com_301_all	Phenyllactic acid	C9H10O3	HMDB0000779	1.6012489242499879	0.0315649335617383	0.659779614325069	1.0983405468882	up
																				Com_199_all	Lactose	C12H22O11	HMDB0000186	0.9964086936359323	0.0297176910381085	0.644628099173554	1.15444746174935	up
																				Com_457_all	Deoxycholic acid	C24H40O4	HMDB0000626	0.5642184659802708	0.0186083862319673	0.643250688705234	1.38739425926212	up
																				Com_388_all	Elaidic acid(C18-1T)	C18H34O2	HMDB0000573	-0.322932	0.0210143175024807	0.607438016528926	1.48983142830139	down

## Sheet: Sheet4 DMs list of QDBS
Compound_ID	Name	Formula	Molecular Weight	Class(English)	CAS	HMDB	KEGG	FC	log2FC	Pvalue	AUC	VIP	Group
Com_401_all	3-Hydroxy-3-methylglutarate	C6H10O5	162.141	Fatty Acids	"503-49-1"	HMDB0000355	C03761	2.05035951050803	1.035876894390765	9.02695768367496e-08	0.884848484848485	2.34838613673274	up
Com_149_all	Salicyluric acid	C9H9NO4	195.172	Benzenoids	"487-54-7"	HMDB0000840	C07588	31.8575529822685	4.993563550830118	4.00617803737526e-07	0.783838383838384	1.77356682079847	up
Com_275_all	Salicylic acid	C7H6O3	138.12	Benzenoids	"69-72-7"	HMDB0001895	C00805	10.0065836206727	3.3228775980527736	5.14330821665377e-07	0.757575757575758	1.70009190844467	up
Com_426_all	D-Glucuronic acid	C6H10O7	194.139	Carbohydrates	"70021-34-0"	HMDB0000127	C00191	1.50661560996287	0.5913113822059535	2.76843553482255e-05	0.821212121212121	1.37616816364416	up
Com_184_all	Alpha-N-Phenylacetyl-L-glutamine	C13H16N2O4	264.277	Amino Acids	"28047-15-6"	HMDB0006344	C04148	3.2896895561518	1.7179514450753057	2.80732027299889e-05	0.772727272727273	1.50373638148048	up
Com_325_all	Hendecanoic acid	C11H22O2	186.295	Fatty Acids	"112-37-8"	HMDB0000947	C17715	1.24549933343254	0.31672424947611894	3.43013086508731e-05	0.772727272727273	1.52141779864175	up
Com_259_all	3,4-Dihydroxybutyrate	C4H8O4	120.1	Fatty Acids	"51267-44-8"	HMDB0000337		1.5623610922009	0.6437279270538411	3.78526688608513e-05	0.804040404040404	1.73182547275031	up
Com_111_all	Nonanoic acid	C9H18O2	158.238	Fatty Acids	"112-05-0"	HMDB0000847	C01601	1.48189589957784	0.5674441045683116	0.000112484130450996	0.758585858585859	1.57162321195193	up
Com_6_all	Choline	C5H14NO	104.171	Cholines	"62-49-7"	HMDB0000097	C00114	1.79153162377986	0.8411935099554074	0.000167574438901276	0.78989898989899	1.68650708681597	up
Com_252_all	Caproic acid	C6H12O2	116.16	Short Chain Fatty Acids	"142-62-1"	HMDB0000535	C01585	1.35206608732147	0.4351656704964047	0.000245639296389807	0.770707070707071	1.56534719032686	up
Com_242_all	Valeric acid	C5H10O2	102.132	Short Chain Fatty Acids	"109-52-4"	HMDB0000892	C00803	1.3353012452057	0.41716525197801685	0.000271820503693229	0.765656565656566	1.51334934020796	up
Com_470_all	cis-Aconitic acid	C6H6O6	174.108	Organic Acids	"585-84-2"	HMDB0000072	C00417	1.63167	0.7063478083014757	0.000286038373394159	0.786868686868687	1.31264739367878	up
Com_351_all	Malonic acid	C3H4O4	104.061	Organic Acids	"141-82-2"	HMDB0000691	C04025	1.49442753997623	0.579592947031889	0.000491300139611902	0.773737373737374	1.36878210003674	up
Com_277_all	Caprylic acid	C8H16O2	144.211	Fatty Acids	"124-07-2"	HMDB0000482	C06423	1.49228753152666	0.5775255385030666	0.000539926894303735	0.75050505050505	1.42996296383035	up
Com_381_all	(E)-3-Methylglutaconic acid	C6H8O4	144.125	Fatty Acids	"5746-90-7"	HMDB0000522		1.89726344835357	0.9239200209971055	0.000771875551539775	0.766666666666667	1.61000167288483	up
Com_435_all	Taurolithocholic acid	C26H45NO5S	483.71	Bile Acids	"516-90-5"	HMDB0000722	C02592	1.4145953429795	0.5003894168954784	0.000909344938701134	0.772727272727273	1.69590241007997	up
Com_333_all	D-Gluconic Acid	C6H12O7	196.155	Carbohydrates	"526-95-4"	HMDB0000625	C00257	1.41653007614649	0.5023612337292451	0.00111067399126815	0.732323232323232	1.15689111398576	up
Com_302_all	D-Xylonic acid	C5H10O6	166.129	Carbohydrates	"526-91-0"	HMDB0059750	C00502	1.41625394157106	0.5020799712105631	0.00114769647978812	0.778787878787879	1.24437903145605	up
Com_146_all	5-Hydroxyindolacetic acid	C10H9NO3	191.183	Indoles	"54-16-0"	HMDB0000763	C05635	1.69770254919935	0.7635837095468107	0.0012510819324939	0.790909090909091	1.61982484779559	up
Com_84_all	3-Hydroxypicolinic acid	C6H5NO3	139.109	Pyridines	"874-24-8"	HMDB0013188	C18620	2.03859563796635	1.0275756405072227	0.00129913581364422	0.812121212121212	2.02652717972703	up
Com_416_all	Suberic acid	C8H14O4	174.194	Fatty Acids	"505-48-6"	HMDB0000893	C08278	1.55503357758883	0.6369457325731664	0.00148800881405269	0.758585858585859	1.25145110477957	up
Com_311_all	Decanoic acid	C10H20O2	172.268	Fatty Acids	"334-48-5"	HMDB0000511	C01571	1.56988897460653	0.6506625327166481	0.00236299421253207	0.727272727272727	1.30130763938494	up
Com_359_all	Succinic Acid	C4H6O4	118.088	Organic Acids	"110-15-6"	HMDB0000254	C00042	1.23453525510611	0.30396803667550704	0.00253077407083327	0.715151515151515	1.43447855036408	up
Com_448_all	Lithocholic acid	C24H40O3	376.581	Bile Acids	"434-13-9"	HMDB0000761	C03990	2.8370915769694	1.504412719349428	0.00253278082714975	0.67979797979798	1.35896536793679	up
Com_283_all	p-Hydroxyphenylacetic acid	C8H8O3	152.147	Benzenoids	"156-38-7"	HMDB0000020	C00642	1.93294012285606	0.9507969475353946	0.00255350211551576	0.723232323232323	1.29625127212815	up
Com_372_all	Methylsuccinic acid	C5H8O4	132.115	Fatty Acids	"498-21-5"	HMDB0001844		1.40778171558086	0.49342365339096267	0.00288598392504633	0.770707070707071	1.34203943465524	up
Com_430_all	Sebacic acid	C10H18O4	202.248	Fatty Acids	"111-20-6"	HMDB0000792	C08277	1.69843515370079	0.764206137133685	0.00308094216577907	0.738383838383838	1.22157626506405	up
Com_453_all	12-Ketolithocholic acid	C24H38O4	390.556	Bile Acids	"5130-29-0"	HMDB0000328		1.26570743319707	0.3399439660189012	0.00333570857185814	0.687878787878788	1.19840149390757	up
Com_386_all	Adipic acid	C6H10O4	146.141	Fatty Acids	"124-04-9"	HMDB0000448	C06104	1.37847797613726	0.46307621767717283	0.00335076932861508	0.757575757575758	1.04272	up
Com_322_all	(R)-3-(4-Hydroxyphenyl)lactate	C9H10O4	182.173	Phenylpropionic Acids	"89919-57-3"	HMDB0000755	C03964	1.33683563529992	0.41882209616079097	0.00350251978052137	0.713131313131313	1.16061180147889	up
Com_289_all	L-Histidine	C6H9N3O2	155.155	Amino Acids	"71-00-1"	HMDB0000177	C00135	0.82228970487659	-0.282281	0.00380569790508113	0.7	1.54854013525782	down
Com_53_all	L-Threonine	C4H9NO3	119.119	Amino Acids	"72-19-5"	HMDB0000167	C00188	0.785322609977941	-0.348643	0.00397021733964551	0.721212121212121	1.44320676234369	down
Com_94_all	N-Acetylserine	C5H9NO4	147.129	Amino Acids	"16354-58-8"	HMDB0002931		1.29963803579837	0.378109871967701	0.00413852393365935	0.693939393939394	1.06565330519464	up
Com_67_all	Creatine	C4H9N3O2	131.133	Amino Acids	"57-00-1"	HMDB0000064	C00300	0.572314567318589	-0.80512	0.00590167540962049	0.798989898989899	1.28391717921303	down
Com_143_all	Homocitrulline	C7H15N3O3	189.212	Amino Acids	"1190-49-4"	HMDB0000679	C02427	1.84365415814484	0.8825680532056024	0.00679182724958746	0.701010101010101	1.04132699375434	up
Com_281_all	L-(+)-Arabinose	C5H10O5	150.13	Carbohydrates	"7296-56-2"	HMDB0000646	C02479	1.26933412697807	0.34407187996275274	0.00888511759147101	0.7	1.32758382720257	up
Com_310_all	Hydantoin-5-propionate	C6H8N2O4	172.139	Organoheterocyclic compounds	"5624-26-0"	HMDB0001212	C05565	1.93140966555875	0.9496542024996408	0.0090258661771645	0.706060606060606	1.17925987939121	up
Com_246_all	Alpha-Hydroxyisobutyric acid	C4H8O3	104.105	Organic Acids	"594-61-6"	HMDB0000729	C21297	1.57508556011697	0.6554301992816202	0.0101028850237453	0.678787878787879	1.07049850142241	up
Com_5_all	2-Piperidinone	C5H9NO	99.1311	Piperidines	"675-20-7"	HMDB0011749		0.589383034108356	-0.762723	0.0106467860518222	0.675757575757576	1.5094524909251	down
Com_460_all	3β -Ursodeoxycholic acid	C24H40O4	392.572	Bile Acids	"78919-26-3"	HMDB0000686	C17662	0.454882537354751	-1.13643	0.0110254138803367	0.704040404040404	1.69316598981275	down
Com_428_all	cis-7,10,13,16-Docosic acidtraenoic acid	C22H36O2	332.528	Fatty Acids	"28874-58-0"	HMDB0002226	C16527	1.37609484499636	0.4605799087684432	0.0112214583684162	0.697979797979798	1.1583200346565	up
Com_257_all	2-Hydroxy-2-methylbutyric acid	C5H10O3	118.131	Organic Acids	"3739-30-8"	HMDB0001987		1.36437500700712	0.4482402326254204	0.0124002919471564	0.713131313131313	1.2030865730013	up
Com_433_all	Docosanoic acid	C22H44O2	340.592	Fatty Acids	"112-85-6"	HMDB0000944	C08281	1.7277888111439	0.7889268866360327	0.0127095522328893	0.667676767676768	1.09107133649693	up
Com_356_all	Fumaric Acid	C4H4O4	116.072	Organic Acids	"110-17-8"	HMDB0000134	C00122	1.32327887374253	0.40411713370125446	0.0135781716276329	0.678787878787879	1.04850339276588	up
Com_207_all	Dodecanedioic acid	C12H22O4	230.301	Fatty Acids	"693-23-2"	HMDB0000623	C02678	1.61600081227828	0.6924279232565096	0.014722626451137	0.685858585858586	1.16946985108425	up
Com_141_all	N6-Acetyllysine	C8H16N2O3	188.224	Amino Acids	"692-04-6"	HMDB0000206	C02727	1.21384726919051	0.2795869077195314	0.014765505969175	0.666666666666667	1.16863228907878	up
Com_91_all	4-Acetamidobutanoate	C6H11NO3	145.156	Amino Acids	"3025-96-5"	HMDB0003681	C02946	1.34337586796763	0.42586301808256705	0.0162317035235675	0.713131313131313	1.20816266802863	up
Com_181_all	Maleamic acid	C4H5NO3	115.09	Organic Acids	"557-24-4"		C01596	1.44518528482052	0.5312544701344867	0.0166762414947403	0.671717171717172	1.19312856169792	up
Com_35_all	But-2-enoic acid	C4H6O2	86.0892	Fatty Acids	"3724-65-0"	HMDB0010720	C01771	1.2070156296851	0.2714443577194388	0.0175678572303213	0.667676767676768	1.18589539632535	up
Com_409_all	Quinolinic Acid	C7H5NO4	167.12	Pyridines	"89-00-9"	HMDB0000232	C03722	1.32305137401181	0.40386908247302966	0.0178616170981726	0.732323232323232	1.18000423165487	up
Com_390_all	D-2-Hydroxyglutaric acid	C5H8O5	148.11	Organic Acids	"13095-47-1"	HMDB0000606	C01087	1.26298673400602	0.33683948561458565	0.0187394102544286	0.706060606060606	1.05087666757005	up
Com_459_all	Ursodeoxycholic acid	C24H40O4	392.572	Bile Acids	"128-13-2"	HMDB0000946	C07880	0.561925169003838	-0.83155	0.0202573419702951	0.676767676767677	1.39000429786865	down
Com_190_all	2,6-Pyridinedicarboxylic acid	C7H5NO4	167.119	Pyridines	"499-83-2"	HMDB0033161		1.21558041391275	0.2816453346795011	0.0234372872064142	0.694949494949495	1.00019214752453	up
Com_57_all	5-Methyluridine	C10H14N2O6	258.228	Nucleosides, nucleotides, and analogues	"1463-10-1"	HMDB0000884		1.59526809762245	0.6737989008600864	0.0298739484878412	0.647474747474747	1.01252684433379	up
Com_193_all	N-Acetyl-L-glutamic acid	C7H11NO5	189.166	Amino Acids	"1188-37-0"	HMDB0001138	C00624	1.29607236303405	0.3741462698243244	0.0342833756457509	0.682828282828283	1.13733361672844	up
Com_250_all	3-Methylpentanoic acid	C6H12O2	116.16	Short Chain Fatty Acids	"105-43-1"	HMDB0033774		1.23535836476699	0.30492961353069287	0.0377387451365594	0.655555555555556	1.00121163965513	up
Com_402_all	Ricinoleic acid	C18H34O3	298.461	Fatty Acids	"141-22-0"	HMDB0034297	C08365	1.39734008458176	0.48268318655193776	0.0378227374835614	0.671717171717172	1.25339734347244	up
Com_468_all	Oxoadipic acid	C6H8O5	160.125	Organic Acids	"3184-35-8"	HMDB0000225	C00322	1.3036977370849	0.38260941883537164	0.0409985089433687	0.657575757575758	1.30926290678401	up
Com_123_all	1-Methylhistidine	C7H11N3O2	169.181	Amino Acids	"332-80-9"	HMDB0000001	C01152	1.44476712663848	0.5308369720903291	0.0421425423362473	0.647474747474747	1.23489848541007	up
Com_262_all	Benzoic acid	C7H6O2	122.121	Benzenoids	"65-85-0"	HMDB0001870	C00180	1.30630405980152	0.38549074260499927	0.0464431040608132	0.655555555555556	1.02468049606933	up
Com_27_all	1H-Indole-3-acetamide	C10H10N2O	174.199	Indoles	"879-37-8"	HMDB0029739	C02693	1.37202306825504	0.45630473819976997	0.0476881472856488	0.662626262626263	1.57248974378988	up
Com_367_all	3-Methyl-2-oxovaleric acid	C6H10O3	130.14	Organic Acids	"1460-34-0"	HMDB0000491	C00671	0.82999319505837	-0.268829	0.0498100094326678	0.644444444444444	1.17179545737984	down

## Sheet: Sheet5 DMs list of YDBS
Compound_ID	Name	Formula	Molecular Weight	Class(English)	CAS	HMDB	KEGG	FC	log2FC	Pvalue	AUC	VIP	Group
Com_401_all	3-Hydroxy-3-methylglutarate	C6H10O5	162.141	Fatty Acids	"503-49-1"	HMDB0000355	C03761	1.9607285464199	0.9713898150599519	2.37194895004972e-06	0.871212121212121	2.04426594232261	up
Com_426_all	D-Glucuronic acid	C6H10O7	194.139	Carbohydrates	"70021-34-0"	HMDB0000127	C00191	1.67818926767859	0.7469054333838149	4.61861540249379e-06	0.853030303030303	1.6867994332979	up
Com_381_all	(E)-3-Methylglutaconic acid	C6H8O4	144.125	Fatty Acids	"5746-90-7"	HMDB0000522		2.76973657539641	1.4697487707000247	7.24931037267455e-06	0.837878787878788	2.35692917506122	up
Com_149_all	Salicyluric acid	C9H9NO4	195.172	Benzenoids	"487-54-7"	HMDB0000840	C07588	24.9066135060291	4.63845696993099	2.49662364803881e-05	0.724242424242424	1.71439513523831	up
Com_259_all	3,4-Dihydroxybutyrate	C4H8O4	120.1	Fatty Acids	"51267-44-8"	HMDB0000337		1.61741076587507	0.6936861195248992	2.69113615322278e-05	0.828787878787879	1.76002436122696	up
Com_6_all	Choline	C5H14NO	104.171	Cholines	"62-49-7"	HMDB0000097	C00114	1.78824872704712	0.8385474145530911	8.00609593718646e-05	0.813636363636364	1.89961112600577	up
Com_275_all	Salicylic acid	C7H6O3	138.12	Benzenoids	"69-72-7"	HMDB0001895	C00805	6.68240138275493	2.7403666416849295	0.000120150165396474	0.746969696969697	1.58887636440351	up
Com_94_all	N-Acetylserine	C5H9NO4	147.129	Amino Acids	"16354-58-8"	HMDB0002931		1.47771919448304	0.5633721455221209	0.000250833398316288	0.771212121212121	1.47926850901449	up
Com_277_all	Caprylic acid	C8H16O2	144.211	Fatty Acids	"124-07-2"	HMDB0000482	C06423	1.38160852530503	0.4663488902502781	0.000300096585775517	0.78030303030303	1.29124738110121	up
Com_311_all	Decanoic acid	C10H20O2	172.268	Fatty Acids	"334-48-5"	HMDB0000511	C01571	1.55700378607697	0.6387724525401537	0.000314344868894268	0.777272727272727	1.38288569022015	up
Com_143_all	Homocitrulline	C7H15N3O3	189.212	Amino Acids	"1190-49-4"	HMDB0000679	C02427	2.27941277496216	1.1886622034394796	0.000382223233951237	0.772727272727273	1.29289542199943	up
Com_385_all	Methylglutaric acid	C6H10O4	146.141	Fatty Acids	"626-51-7"	HMDB0000752		1.83929173989913	0.879150331475787	0.000394110453935589	0.8	2.15731720170694	up
Com_325_all	Hendecanoic acid	C11H22O2	186.295	Fatty Acids	"112-37-8"	HMDB0000947	C17715	1.22546623986081	0.2933307402175854	0.000796921904260177	0.78030303030303	1.29907699169297	up
Com_363_all	Hexadecanoic acid	C16H32O2	256.424	Fatty Acids	"57-10-3"	HMDB0000220	C00249	1.80606	0.852847515090124	0.000904674102856477	0.757575757575758	1.42634987241675	up
Com_184_all	Alpha-N-Phenylacetyl-L-glutamine	C13H16N2O4	264.277	Amino Acids	"28047-15-6"	HMDB0006344	C04148	2.97765377663856	1.5741760159198248	0.00108988660954867	0.728787878787879	1.29089484218502	up
Com_373_all	trans-10-Heptadecenoic acid	C17H32O2	268.43	Fatty Acids	"126761-43-1"	HMDB0244268		2.70292542759741	1.4345217091646896	0.0013712363282829	0.731818181818182	1.39503759089718	up
Com_322_all	(R)-3-(4-Hydroxyphenyl)lactate	C9H10O4	182.173	Phenylpropionic Acids	"89919-57-3"	HMDB0000755	C03964	1.55255105472259	0.6346407113984188	0.00141432861939169	0.745454545454545	1.43642510677531	up
Com_248_all	3-Hydroxybutyrate	C4H8O3	104.105	Fatty Acids	"625-72-9"	HMDB0000011	C01089	1.53275470987509	0.6161268377916785	0.00156592663393617	0.803030303030303	1.34503777040086	up
Com_238_all	L-Lactic acid	C3H6O3	90.08	Organic Acids	"79-33-4"	HMDB0000190	C00186	1.37309878976503	0.45743542619654814	0.00179825105636418	0.751515151515152	1.52358224124718	up
Com_146_all	5-Hydroxyindolacetic acid	C10H9NO3	191.183	Indoles	"54-16-0"	HMDB0000763	C05635	1.62308327487772	0.6987370215562916	0.00211262868685601	0.777272727272727	1.45206732103732	up
Com_280_all	Mevalonic acid	C6H12O4	148.157	Fatty Acids	"17817-88-8"	HMDB0000227	C00418	1.27876492304798	0.35475107616352075	0.00247948620637071	0.728787878787879	1.51868178089533	up
Com_416_all	Suberic acid	C8H14O4	174.194	Fatty Acids	"505-48-6"	HMDB0000893	C08278	1.57684296157437	0.6570389887022724	0.00252593516690341	0.756060606060606	1.2413756274429	up
Com_362_all	Palmitelaidic acid	C16H30O2	254.408	Fatty Acids	"10030-73-6"	HMDB0012328		1.42519264158734	0.5111569398237749	0.00253452880358901	0.754545454545455	1.34389959417279	up
Com_430_all	Sebacic acid	C10H18O4	202.248	Fatty Acids	"111-20-6"	HMDB0000792	C08277	2.10942150575369	1.0768474040460876	0.00282453953594278	0.754545454545455	1.37901007622902	up
Com_302_all	D-Xylonic acid	C5H10O6	166.129	Carbohydrates	"526-91-0"	HMDB0059750	C00502	1.47402587672485	0.5597618513630556	0.0028625230712315	0.771212121212121	1.23509659329113	up
Com_91_all	4-Acetamidobutanoate	C6H11NO3	145.156	Amino Acids	"3025-96-5"	HMDB0003681	C02946	1.60219115967968	0.6800462879894962	0.00290555794732081	0.743939393939394	1.40673807870546	up
Com_470_all	cis-Aconitic acid	C6H6O6	174.108	Organic Acids	"585-84-2"	HMDB0000072	C00417	1.6125417245125	0.6893364907489015	0.00315021595739001	0.731818181818182	1.17002178226994	up
Com_207_all	Dodecanedioic acid	C12H22O4	230.301	Fatty Acids	"693-23-2"	HMDB0000623	C02678	1.96227703110218	0.9725287332918501	0.00373568322566857	0.737878787878788	1.35882449889649	up
Com_246_all	Alpha-Hydroxyisobutyric acid	C4H8O3	104.105	Organic Acids	"594-61-6"	HMDB0000729	C21297	1.58032915232981	0.6602250754768614	0.00448907952760818	0.731818181818182	1.13388271689923	up
Com_468_all	Oxoadipic acid	C6H8O5	160.125	Organic Acids	"3184-35-8"	HMDB0000225	C00322	1.55373773455513	0.6357430024659613	0.0050259996055701	0.722727272727273	1.45318471764656	up
Com_386_all	Adipic acid	C6H10O4	146.141	Fatty Acids	"124-04-9"	HMDB0000448	C06104	1.51573902671462	0.6000213779976334	0.00526395905446286	0.762121212121212	1.18112376815754	up
Com_222_all	Gamma-Glutamylglutamate	C10H16N2O7	276.243	Amino Acids	"1116-22-9"	HMDB0011737	C05282	0.676397159529817	-0.564057	0.00603462642420084	0.709090909090909	2.29365916096088	down
Com_428_all	cis-7,10,13,16-Docosic acidtraenoic acid	C22H36O2	332.528	Fatty Acids	"28874-58-0"	HMDB0002226	C16527	1.48521078235197	0.5706676940389636	0.00633112955687991	0.716666666666667	1.20151024352217	up
Com_310_all	Hydantoin-5-propionate	C6H8N2O4	172.139	Organoheterocyclic compounds	"5624-26-0"	HMDB0001212	C05565	1.76561016686572	0.8201668421862846	0.00696541489999013	0.728787878787879	1.10667354637964	up
Com_169_all	Pantothenic acid	C9H17NO5	219.235	Alcohols	"79-83-4"	HMDB0000210	C00864	1.30501	0.38406490124968956	0.00728823404435405	0.736363636363636	1.42180163285264	up
Com_341_all	3-Hydroxylaurate	C12H24O3	216.321	Fatty Acids	"1883-13-2"	HMDB0000387		1.66048792387636	0.731607230683415	0.00756430604280785	0.721212121212121	1.19042004556065	up
Com_349_all	Tetradecanoic acid	C14H28O2	228.371	Fatty Acids	"544-63-8"	HMDB0000806	C06424	1.36489337063314	0.44878824809194995	0.00804494781411573	0.706060606060606	1.09748959091303	up
Com_356_all	Fumaric Acid	C4H4O4	116.072	Organic Acids	"110-17-8"	HMDB0000134	C00122	1.36129761255445	0.444982509324127	0.00823498589389305	0.706060606060606	1.10515870459031	up
Com_402_all	Ricinoleic acid	C18H34O3	298.461	Fatty Acids	"141-22-0"	HMDB0034297	C08365	1.33911646309743	0.4212814374557311	0.0085756506918808	0.728787878787879	1.19222182626188	up
Com_53_all	L-Threonine	C4H9NO3	119.119	Amino Acids	"72-19-5"	HMDB0000167	C00188	0.796028040712459	-0.329109	0.0103048285173045	0.713636363636364	1.47297382211606	down
Com_193_all	N-Acetyl-L-glutamic acid	C7H11NO5	189.166	Amino Acids	"1188-37-0"	HMDB0001138	C00624	1.50300337047568	0.5878482444925323	0.0134363071468502	0.725757575757576	1.31419526472895	up
Com_141_all	N6-Acetyllysine	C8H16N2O3	188.224	Amino Acids	"692-04-6"	HMDB0000206	C02727	1.2944355483779	0.3723231333720989	0.0137321793881363	0.703030303030303	1.28488477366189	up
Com_460_all	3β -Ursodeoxycholic acid	C24H40O4	392.572	Bile Acids	"78919-26-3"	HMDB0000686	C17662	0.395506421870804	-1.33823	0.014470555997891	0.689393939393939	1.60253359283985	down
Com_328_all	3-Hydroxydecanoate	C10H20O3	188.264	Fatty Acids	"5561-87-5"	HMDB0002203		1.29328827801802	0.3710438922488222	0.0151563524247917	0.698484848484848	1.03168538866797	up
Com_67_all	Creatine	C4H9N3O2	131.133	Amino Acids	"57-00-1"	HMDB0000064	C00300	0.68801680756653	-0.539484	0.0166965899090422	0.71969696969697	1.46985062736353	down
Com_111_all	Nonanoic acid	C9H18O2	158.238	Fatty Acids	"112-05-0"	HMDB0000847	C01601	1.38578766556018	0.4707062204543305	0.0211570405660736	0.651515151515151	1.10770180857196	up
Com_236_all	L-Alanine	C3H7NO2	89.0932	Amino Acids	"56-41-7"	HMDB0000161	C00041	1.3553106409534	0.4386235591800821	0.022128544222671	0.668181818181818	1.07441737036418	up
Com_374_all	cis-10-Heptadecenoic acid	C17H32O2	268.43	Fatty Acids	"29743-97-3"	HMDB0060038		1.42395962127541	0.5099082368860085	0.0222491985567579	0.712121212121212	1.00184367179211	up
Com_123_all	1-Methylhistidine	C7H11N3O2	169.181	Amino Acids	"332-80-9"	HMDB0000001	C01152	1.42016500037471	0.5060585574717085	0.0227422500177267	0.681818181818182	1.05032670395884	up
Com_372_all	Methylsuccinic acid	C5H8O4	132.115	Fatty Acids	"498-21-5"	HMDB0001844		2.0443311711725	1.0316289244102141	0.0232196026695536	0.718181818181818	1.21602675761424	up
Com_84_all	3-Hydroxypicolinic acid	C6H5NO3	139.109	Pyridines	"874-24-8"	HMDB0013188	C18620	1.66579725667934	0.7362128217224382	0.0235874952606653	0.713636363636364	1.3390575538365	up
Com_54_all	7,8-Dihydroneopterin	C9H13N5O4	255.231	Pteridines	"1218-98-0"	HMDB0002275	C04874	0.782137080862183	-0.354507	0.0240320950977806	0.663636363636364	1.23413600829245	down
Com_376_all	Heptadecanoic acid	C17H34O2	270.451	Fatty Acids	"506-12-7"	HMDB0002259		1.26144423810823	0.3350764336762572	0.0256063869722768	0.672727272727273	1.03627756065183	up
Com_139_all	N-Acetylglutamine	C7H12N2O4	188.181	Amino Acids	"2490-97-3"	HMDB0006029		1.29484499262503	0.3727794015751185	0.0262844219978331	0.695454545454546	1.26399946875077	up
Com_27_all	1H-Indole-3-acetamide	C10H10N2O	174.199	Indoles	"879-37-8"	HMDB0029739	C02693	1.4129493266956	0.49870972650987894	0.0299211532862734	0.672727272727273	1.8308781846067	up
Com_160_all	Xanthurenic acid	C10H7NO4	205.167	Quinolines	"59-00-7"	HMDB0000881	C02470	1.45833697711118	0.5443241209234644	0.0358041726209804	0.654545454545455	1.14171282378622	up
Com_144_all	Kynurenic acid	C10H7NO3	189.167	Quinolines	"492-27-3"	HMDB0000715	C01717	1.25140016098873	0.3235431947481208	0.039032168219078	0.701515151515152	1.21570813809209	up
Com_109_all	L-Cysteinesulfinic acid	C3H7NO4S	153.157	Amino Acids	"1115-65-7"	HMDB0060179	C00606	0.71857438448496	-0.476791	0.0404964445043117	0.686363636363636	1.65290009975271	down
Com_434_all	Glucaric acid	C6H10O8	210.139	Carbohydrates	"87-73-0"	HMDB0000663	C00818	1.26163022002264	0.33528912275107664	0.0447465645585414	0.659090909090909	1.03154876836913	up
Com_85_all	Imidazolepropionic acid	C6H8N2O2	140.14	Imidazoles	"1074-59-5"	HMDB0002271	C20522	1.52079448306662	0.6048252034938522	0.0450615759700295	0.659090909090909	1.07452687292819	up

## Sheet: Sheet6 DMs list of YDBSFR
Compound_ID	Name	Formula	Molecular Weight	Class(English)	CAS	HMDB	KEGG	FC	log2FC	Pvalue	AUC	VIP	Group
Com_401_all	3-Hydroxy-3-methylglutarate	C6H10O5	162.141	Fatty Acids	"503-49-1"	HMDB0000355	C03761	2.05156818381212	1.0367271029572138	5.70458542650701e-07	0.882920110192837	1.88795883130274	up
Com_259_all	3,4-Dihydroxybutyrate	C4H8O4	120.1	Fatty Acids	"51267-44-8"	HMDB0000337		2.05122945131253	1.0364888812646436	2.38246197225721e-06	0.859504132231405	2.01600061406011	up
Com_6_all	Choline	C5H14NO	104.171	Cholines	"62-49-7"	HMDB0000097	C00114	2.11804989298166	1.0827365739900328	4.08950421385282e-06	0.833333333333333	1.98563651582809	up
Com_302_all	D-Xylonic acid	C5H10O6	166.129	Carbohydrates	"526-91-0"	HMDB0059750	C00502	2.10984460369599	1.077136744082662	4.387484182634e-06	0.845730027548209	1.91583182275525	up
Com_426_all	D-Glucuronic acid	C6H10O7	194.139	Carbohydrates	"70021-34-0"	HMDB0000127	C00191	2.69873696949782	1.4322843723983099	9.97211904078888e-06	0.878787878787879	2.01709255352207	up
Com_184_all	Alpha-N-Phenylacetyl-L-glutamine	C13H16N2O4	264.277	Amino Acids	"28047-15-6"	HMDB0006344	C04148	5.31415265147095	2.409839670500041	2.28780799308542e-05	0.814049586776859	1.43474300609528	up
Com_149_all	Salicyluric acid	C9H9NO4	195.172	Benzenoids	"487-54-7"	HMDB0000840	C07588	45.8931666976275	5.520207453203034	3.70738435519082e-05	0.765840220385675	1.43815889218161	up
Com_322_all	(R)-3-(4-Hydroxyphenyl)lactate	C9H10O4	182.173	Phenylpropionic Acids	"89919-57-3"	HMDB0000755	C03964	1.57809372911144	0.6581828951539613	5.1816930671895e-05	0.798898071625344	1.50031215435161	up
Com_235_all	Oxamic acid	C2H3NO3	89.05	Organic Acids	"471-47-6"		C01444	2.01178070206889	1.0084730500336674	6.84069612602767e-05	0.818181818181818	1.41880547833491	up
Com_268_all	N-Acetyl-L-alanine	C5H9NO3	131.13	Amino Acids	"97-69-8"	HMDB0000766		2.68558672894556	1.4252373129658944	7.01734714851416e-05	0.81267217630854	1.56825811404001	up
Com_246_all	Alpha-Hydroxyisobutyric acid	C4H8O3	104.105	Organic Acids	"594-61-6"	HMDB0000729	C21297	2.3386805944884	1.2256948389398445	0.000114372600735892	0.797520661157025	1.57676094376092	up
Com_333_all	D-Gluconic Acid	C6H12O7	196.155	Carbohydrates	"526-95-4"	HMDB0000625	C00257	1.90722292944103	0.9314734857071812	0.000145801371270943	0.787878787878788	1.50459484434711	up
Com_141_all	N6-Acetyllysine	C8H16N2O3	188.224	Amino Acids	"692-04-6"	HMDB0000206	C02727	1.42616168603343	0.5121375514980642	0.000154608067099045	0.78236914600551	1.69093298938442	up
Com_470_all	cis-Aconitic acid	C6H6O6	174.108	Organic Acids	"585-84-2"	HMDB0000072	C00417	1.75933029181493	0.815026355823675	0.000196004788843235	0.800275482093664	1.20248378023665	up
Com_325_all	Hendecanoic acid	C11H22O2	186.295	Fatty Acids	"112-37-8"	HMDB0000947	C17715	1.27730988898775	0.353108580693613	0.000196639091595404	0.801652892561983	1.38802282683848	up
Com_94_all	N-Acetylserine	C5H9NO4	147.129	Amino Acids	"16354-58-8"	HMDB0002931		1.6892964324873	0.7564225099953201	0.000263419290268469	0.767217630853995	1.51536910892162	up
Com_310_all	Hydantoin-5-propionate	C6H8N2O4	172.139	Organoheterocyclic compounds	"5624-26-0"	HMDB0001212	C05565	2.32231948878785	1.2155664619463538	0.000283832487955065	0.760330578512397	1.32599716936926	up
Com_277_all	Caprylic acid	C8H16O2	144.211	Fatty Acids	"124-07-2"	HMDB0000482	C06423	1.41425038571683	0.5000375644564494	0.000291880522404153	0.763085399449036	1.30956841159301	up
Com_448_all	Lithocholic acid	C24H40O3	376.581	Bile Acids	"434-13-9"	HMDB0000761	C03990	1.96776214554607	0.9765558445696211	0.000343680819054163	0.767217630853995	1.54439398538822	up
Com_143_all	Homocitrulline	C7H15N3O3	189.212	Amino Acids	"1190-49-4"	HMDB0000679	C02427	3.66791807060249	1.8749614141631816	0.000345651581050795	0.783746556473829	1.54996280064401	up
Com_275_all	Salicylic acid	C7H6O3	138.12	Benzenoids	"69-72-7"	HMDB0001895	C00805	10.0637732907173	3.331099422610498	0.000346753486529223	0.68870523415978	1.23169096905776	up
Com_430_all	Sebacic acid	C10H18O4	202.248	Fatty Acids	"111-20-6"	HMDB0000792	C08277	2.10513475522216	1.0739125869582944	0.000373576893645121	0.809917355371901	1.3126149455247	up
Com_207_all	Dodecanedioic acid	C12H22O4	230.301	Fatty Acids	"693-23-2"	HMDB0000623	C02678	2.87422020117532	1.5231705944932565	0.000440544481451617	0.783746556473829	1.52672440151262	up
Com_111_all	Nonanoic acid	C9H18O2	158.238	Fatty Acids	"112-05-0"	HMDB0000847	C01601	1.48375233291196	0.569250298226319	0.000443886890854033	0.745179063360882	1.30883357373461	up
Com_148_all	4-Hydroxyhippuric acid	C9H9NO4	195.172	Benzenoids	"2482-25-9"	HMDB0013678		2.16747186047058	1.1160132635633397	0.000519597370654146	0.764462809917355	1.35734599162657	up
Com_5_all	2-Piperidinone	C5H9NO	99.1311	Piperidines	"675-20-7"	HMDB0011749		0.395130822923744	-1.3396	0.000719383885477386	0.74931129476584	1.63483382947802	down
Com_409_all	Quinolinic Acid	C7H5NO4	167.12	Pyridines	"89-00-9"	HMDB0000232	C03722	1.75935979835493	0.8150505517249006	0.000791764172127457	0.776859504132231	1.42536985315982	up
Com_169_all	Pantothenic acid	C9H17NO5	219.235	Alcohols	"79-83-4"	HMDB0000210	C00864	1.45338468569746	0.539416609849082	0.000882053678091211	0.767217630853995	1.58807705127516	up
Com_123_all	1-Methylhistidine	C7H11N3O2	169.181	Amino Acids	"332-80-9"	HMDB0000001	C01152	1.57064353189394	0.6513557884465644	0.000999731075568165	0.764462809917355	1.21362468301901	up
Com_283_all	p-Hydroxyphenylacetic acid	C8H8O3	152.147	Benzenoids	"156-38-7"	HMDB0000020	C00642	1.91447763467962	0.9369508064271594	0.00100212943843004	0.757575757575758	1.15498653757722	up
Com_91_all	4-Acetamidobutanoate	C6H11NO3	145.156	Amino Acids	"3025-96-5"	HMDB0003681	C02946	2.23170857506913	1.15814864690164	0.00100946751818253	0.757575757575758	1.58124286106175	up
Com_280_all	Mevalonic acid	C6H12O4	148.157	Fatty Acids	"17817-88-8"	HMDB0000227	C00418	1.29094165605433	0.36842379969766875	0.00101909083255302	0.745179063360882	1.40630261497395	up
Com_139_all	N-Acetylglutamine	C7H12N2O4	188.181	Amino Acids	"2490-97-3"	HMDB0006029		1.43735626456647	0.5234176939595421	0.00104994794138749	0.747933884297521	1.4395157690296	up
Com_478_all	Androsterone glucuronide	C25H38O8	466.571	Steroids	"1852-43-3"	HMDB0002829	C11135	2.38475502467025	1.2538410721655349	0.00110019210205574	0.742424242424242	1.53616395519522	up
Com_311_all	Decanoic acid	C10H20O2	172.268	Fatty Acids	"334-48-5"	HMDB0000511	C01571	1.52493539929579	0.60874812720689	0.00110332145949163	0.75068870523416	1.17487717574667	up
Com_146_all	5-Hydroxyindolacetic acid	C10H9NO3	191.183	Indoles	"54-16-0"	HMDB0000763	C05635	1.73733307415284	0.7968743679593886	0.00121332066593647	0.807162534435262	1.38224356451214	up
Com_252_all	Caproic acid	C6H12O2	116.16	Short Chain Fatty Acids	"142-62-1"	HMDB0000535	C01585	1.25696698891143	0.3299467614854347	0.00123578448422696	0.763085399449036	1.07851229309547	up
Com_381_all	(E)-3-Methylglutaconic acid	C6H8O4	144.125	Fatty Acids	"5746-90-7"	HMDB0000522		1.76080163904916	0.8162323932811097	0.00154490505279236	0.761707988980716	1.28764596150422	up
Com_84_all	3-Hydroxypicolinic acid	C6H5NO3	139.109	Pyridines	"874-24-8"	HMDB0013188	C18620	2.0262600659565	1.018819352711085	0.00181244617620933	0.809917355371901	1.89639935851744	up
Com_281_all	L-(+)-Arabinose	C5H10O5	150.13	Carbohydrates	"7296-56-2"	HMDB0000646	C02479	1.37461852303484	0.45903130497576916	0.00210061004063662	0.734159779614325	1.36111589932323	up
Com_257_all	2-Hydroxy-2-methylbutyric acid	C5H10O3	118.131	Organic Acids	"3739-30-8"	HMDB0001987		1.87418817867344	0.906265814688274	0.00227320108430524	0.752066115702479	1.51156925841865	up
Com_160_all	Xanthurenic acid	C10H7NO4	205.167	Quinolines	"59-00-7"	HMDB0000881	C02470	1.7140788084043	0.7774334419360052	0.00236778266331522	0.738292011019284	1.46828256532375	up
Com_193_all	N-Acetyl-L-glutamic acid	C7H11NO5	189.166	Amino Acids	"1188-37-0"	HMDB0001138	C00624	1.61700264568922	0.6933220393060674	0.00258801662568459	0.768595041322314	1.38211146581285	up
Com_390_all	D-2-Hydroxyglutaric acid	C5H8O5	148.11	Organic Acids	"13095-47-1"	HMDB0000606	C01087	1.37806104738898	0.4626398000991877	0.00298645697955472	0.752066115702479	1.19763608669469	up
Com_351_all	Malonic acid	C3H4O4	104.061	Organic Acids	"141-82-2"	HMDB0000691	C04025	1.47058052010322	0.5563857796505306	0.00362662476676784	0.75068870523416	1.11892658196836	up
Com_357_all	Maleic acid	C4H4O4	116.072	Organic Acids	"110-16-7"	HMDB0000176	C01384	1.30807206528619	0.38744202506153524	0.00368011948298919	0.735537190082645	1.31953184590567	up
Com_194_all	3-Indoleglyoxylic Acid	C10H7NO3	189.17	Indoles	"1477-49-2"	HMDB0242143		2.14050132338919	1.0979487274976598	0.00368237707392253	0.723140495867769	1.18248605994351	up
Com_119_all	Sphingosine	C18H37NO2	299.492	Sphingolipids	"123-78-4"	HMDB0000252	C00319	1.20934762051287	0.27422899918164395	0.00373187954728971	0.725895316804408	1.35552530350042	up
Com_227_all	Gulonolactone	C6H10O6	178.14	Lactones	"1128-23-0"	HMDB0003466	C01040	1.30486681307701	0.3839025593475024	0.00375506478440391	0.742424242424242	1.50554234452557	up
Com_460_all	3β -Ursodeoxycholic acid	C24H40O4	392.572	Bile Acids	"78919-26-3"	HMDB0000686	C17662	0.374975654600077	-1.41513	0.00477004307532837	0.716253443526171	1.77560612949695	down
Com_35_all	But-2-enoic acid	C4H6O2	86.0892	Fatty Acids	"3724-65-0"	HMDB0010720	C01771	1.2759197776154	0.3515376237150316	0.0049274987913532	0.713498622589532	1.22721852473513	up
Com_321_all	D-Fructose	C6H12O6	180.16	Carbohydrates	"7660-25-5"	HMDB0000660	C00095	2.01780383536356	1.012785926919882	0.00506885357954568	0.728650137741047	1.16875714787245	up
Com_434_all	Glucaric acid	C6H10O8	210.139	Carbohydrates	"87-73-0"	HMDB0000663	C00818	1.46568267526065	0.5515727894321034	0.00601228667335095	0.735537190082645	1.32568134017009	up
Com_238_all	L-Lactic acid	C3H6O3	90.08	Organic Acids	"79-33-4"	HMDB0000190	C00186	1.2674439349935	0.3419219314528572	0.00629804812256839	0.727272727272727	1.17970449497521	up
Com_416_all	Suberic acid	C8H14O4	174.194	Fatty Acids	"505-48-6"	HMDB0000893	C08278	1.87745929959718	0.9087816326898712	0.00643195167835825	0.71763085399449	1.14044316032483	up
Com_372_all	Methylsuccinic acid	C5H8O4	132.115	Fatty Acids	"498-21-5"	HMDB0001844		1.49524473160389	0.5803816343734747	0.00692597203312664	0.757575757575758	1.15168940264168	up
Com_422_all	Azelaic acid	C9H16O4	188.221	Fatty Acids	"123-99-9"	HMDB0000784	C08261	1.95696563657777	0.9686184231215375	0.00856315147808867	0.68732782369146	1.08209787106867	up
Com_67_all	Creatine	C4H9N3O2	131.133	Amino Acids	"57-00-1"	HMDB0000064	C00300	0.575697490821303	-0.796617	0.00894918089101223	0.804407713498623	1.00717464379324	down
Com_474_all	Glycodeoxycholic acid	C26H43NO5	449.623	Bile Acids	"360-65-6"	HMDB0000631	C05464	2.69453797822473	1.4300379209679088	0.0105474705891509	0.662534435261708	1.78120016903955	up
Com_181_all	Maleamic acid	C4H5NO3	115.09	Organic Acids	"557-24-4"		C01596	1.39874242571333	0.48413031892970987	0.0105725446650372	0.695592286501377	1.06805	up
Com_132_all	Hippuric acid	C9H9NO3	179.173	Benzenoids	"495-69-2"	HMDB0000714	C01586	3.27628267956351	1.7120598389112907	0.0116796019421765	0.680440771349862	1.08137270141645	up
Com_190_all	2,6-Pyridinedicarboxylic acid	C7H5NO4	167.119	Pyridines	"499-83-2"	HMDB0033161		1.40752366488395	0.49315917873442555	0.0122009422296962	0.692837465564738	1.26113048166945	up
Com_408_all	Phthalic acid	C8H6O4	166.132	Benzenoids	"88-99-3"	HMDB0002107	C01606	1.45342596274721	0.5394575827242933	0.0123713795946252	0.710743801652893	1.19376107709672	up
Com_468_all	Oxoadipic acid	C6H8O5	160.125	Organic Acids	"3184-35-8"	HMDB0000225	C00322	1.27912928933852	0.355162093508522	0.0142028787999941	0.694214876033058	1.00633301664637	up
Com_144_all	Kynurenic acid	C10H7NO3	189.167	Quinolines	"492-27-3"	HMDB0000715	C01717	1.52533004812551	0.6091214441673455	0.0151186052844327	0.725895316804408	1.36735457486535	up
Com_165_all	Trimethylgallic acid	C10H12O5	212.199	Benzenoids	"118-41-2"	HMDB0033839		18.2193106677036	4.187396470322671	0.0154437060085981	0.71900826446281	1.20861745914623	up
Com_355_all	N-Acetyl-L-tryptophan	C13H14N2O3	246.262	Amino Acids	"1218-34-4"	HMDB0013713		1.44331518281607	0.5293863816262981	0.0162768306266722	0.705234159779614	1.00949979451987	up
Com_343_all	N-Acetylcitrulline	C8H15N3O4	217.222	Amino Acids	"33965-42-3"	HMDB0000856	C15532	1.41832324169797	0.5041863661813238	0.0178414561978402	0.75068870523416	1.18689880271042	up
Com_457_all	Deoxycholic acid	C24H40O4	392.58	Bile Acids	"83-44-3"	HMDB0000626	C04483	1.47858631528501	0.5642184659802708	0.0186083862319673	0.643250688705234	1.38739425926212	up
Com_388_all	Elaidic acid(C18-1T)	C18H34O2	282.461	Fatty Acids	"112-79-8"	HMDB0000573	C01712	0.79944369883975	-0.322932	0.0210143175024807	0.607438016528926	1.48983142830139	down
Com_435_all	Taurolithocholic acid	C26H45NO5S	483.71	Bile Acids	"516-90-5"	HMDB0000722	C02592	1.31994454282716	0.40047731634966116	0.0212683824173834	0.725895316804408	1.17593832526353	up
Com_446_all	Isolithocholic acid	C24H40O3	376.573	Bile Acids	"1534-35-6"	HMDB0000717	C17658	1.3668172160401	0.45082032476981887	0.02133013750719	0.691460055096419	1.06149348527115	up
Com_386_all	Adipic acid	C6H10O4	146.141	Fatty Acids	"124-04-9"	HMDB0000448	C06104	1.59436556378229	0.6729824552939768	0.0227598475541115	0.739669421487603	1.19754437811457	up
Com_296_all	L-Fucose	C6H12O5	164.156	Carbohydrates	"2438-80-4"	HMDB0000174	C01019	1.28121216669055	0.3575094034599965	0.0261713987538462	0.668044077134986	1.0258118676682	up
Com_214_all	gamma-Glutamylphenylalanine	C14H18N2O5	294.303	Amino Acids	"7432-24-8"	HMDB0000594		1.28614529326288	0.3630536302471634	0.0276093582788256	0.662534435261708	1.11862277459509	up
Com_385_all	Methylglutaric acid	C6H10O4	146.141	Fatty Acids	"626-51-7"	HMDB0000752		1.20395286592913	0.26777891251176283	0.0292824022864697	0.696969696969697	1.0559233254842	up
Com_199_all	Lactose	C12H22O11	342.296	Carbohydrates	"63-42-3"	HMDB0000186	C00243	1.99502758373368	0.9964086936359323	0.0297176910381085	0.644628099173554	1.15444746174935	up
Com_301_all	Phenyllactic acid	C9H10O3	166.174	Phenylpropionic Acids	"828-01-3"	HMDB0000779	C05607	3.03405854551534	1.6012489242499879	0.0315649335617383	0.659779614325069	1.0983405468882	up
Com_397_all	3-Methyladipic acid	C7H12O4	160.168	Fatty Acids	"3058-01-3"	HMDB0000555		1.29386983731391	0.37169249019985023	0.0331904070586403	0.696969696969697	1.51566286783011	up
Com_53_all	L-Threonine	C4H9NO3	119.119	Amino Acids	"72-19-5"	HMDB0000167	C00188	0.826811592063193	-0.274369	0.0335334885033995	0.662534435261708	1.64441850499155	down
Com_57_all	5-Methyluridine	C10H14N2O6	258.228	Nucleosides, nucleotides, and analogues	"1463-10-1"	HMDB0000884		1.7486771672067	0.8062639700717231	0.0343487236015177	0.683195592286501	1.04994491832306	up
Com_27_all	1H-Indole-3-acetamide	C10H10N2O	174.199	Indoles	"879-37-8"	HMDB0029739	C02693	1.53274772413598	0.6161202624968366	0.0487982400639	0.681818181818182	1.66775514995219	up
Com_121_all	3-Methoxyanthranilate	C8H9NO3	167.162	Benzenoids	"3177-80-8"	HMDB0060374	C05831	1.26723909978734	0.3416887545761315	0.0495974252375287	0.661157024793388	1.08213711729793	up

## Sheet: Sheet7 Correlation analysis
		Correlation analysis of QDBS r-value												Correlation analysis of YDBS r-value												Correlation analysis of YDBSFR r-value
			ACTG1	IL10	SDHD	COX5A	MDH2	VWF	L-Histidine	Valeric acid	Succinic Acid				ATP1A2	TSHR	PRKG1	APOA1	APOA2	PLTP	3-Hydroxybutyrate	Palmitelaidic acid	Hexadecanoic acid				CNGB1	PIK3R2	KCNMA1	HSPA8	C3	FH	Oxamic acid	N-Acetyl-L-alanine	4-Hydroxyhippuric acid
		NT-proBNP	-0.128	0.156	-0.051	0.168	0.099	0.235	-0.01	-0.167	.385**			NYHA Classification	-0.105	0.045	-0.018	-0.086	-.458*	0.078	0.273	0.078	0.277			NYHA Classification	-0.036	-0.233	-0.207	-0.09	-0.315	0.254	0.25	.454**	0.178
		LVEDD	-0.056	0.052	0.158	0.083	-0.065	0.072	0.165	0.153	0.065			NT-proBNP	-0.235	0.17	-0.237	-0.139	-0.093	0.057	0.111	0.034	0.004			NT-proBNP	0.261	0.021	.489**	-0.318	-0.015	0.003	.518**	.643**	.556**
		SV	-0.136	0.249	0.258	-0.13	-0.249	-0.038	0.202	0.28	0.105			LVEDD	0.26	0.272	0.107	0.03	0.027	.381*	-0.187	-0.12	-0.051			LVEDD	0.197	0.232	0.333	0.003	0.043	0.03	-0.106	-0.064	0.114
		LVEDV	-0.18	0.242	0.117	-0.094	-0.225	0.029	0.24	.312*	0.125			SV	-0.104	.362*	-0.317	0.057	0.114	.408*	0.063	-0.169	0.227			SV	-0.205	0.199	.382*	-0.195	-0.018	-0.013	-0.004	0.115	0.157
		LVEF	0.16	-0.062	0.075	0	0.056	0.042	-0.142	-0.199	-0.025			LVEDV	-0.043	0.195	-0.264	-0.212	-0.047	.456*	-0.163	-0.246	-0.079			LVEDV	0.156	0.037	.406*	-0.196	-0.249	0.068	0.064	0.308	0.226
		6MWD	.303*	0.228	-0.126	-.446**	-.407**	-.429**	-0.056	-0.041	-0.15			LVEF	-0.153	0.266	0.076	.541**	0.141	0.141	0.229	0.198	.455*			LVEF	-.527**	0.024	-0.205	0.051	0.054	0.082	-0.064	-0.215	-0.233
		MLHFQ	-0.163	0.098	0.103	-0.002	-0.017	0.268	-0.077	-0.048	0.122			6MWD	0.119	-0.242	0.009	-0.255	-0.047	0.266	-.451*	-0.099	-0.082			6MWD	-0.048	-0.133	-0.07	-0.005	0.15	0.057	-.358*	-.359*	-0.242
		NYHA Classification	-0.072	-0.051	-0.003	0.157	0.12	.320*	0.136	0.21	0.104			MLHFQ	0.316	-0.157	0.069	-0.301	-0.19	-0.14	0.255	-0.052	0.101			MLHFQ	-0.101	0.106	-0.077	0.066	-0.093	0.255	-0.026	0.099	0.129
		Palpitation	0.159	-0.014	0.114	0.131	0.109	0.274	0.067	-0.047	-0.069			Palpitation	0.136	0.129	0.213	-0.061	-0.027	-0.233	0.3	0.236	0			Palpitation	0.215	0.15	-0.33	0.011	-0.137	0.241	0.107	.361*	0.136
		Respite	0.023	-0.016	0.141	-0.121	-0.222	0.158	0.281	0.26	-0.024			Respite	0.245	0.005	-0.031	-0.202	0.012	0.022	0.228	-0.035	0.219			Respite	-0.116	0.138	-0.219	-.392*	-0.179	.496**	0.235	0.139	.350*
		Fatigue	-0.185	-0.043	0.289	-0.069	-0.087	0.134	0.121	-0.13	0.096			Fatigue	0.239	0.001	0.053	-0.292	-0.182	-0.195	0.102	0.276	-0.05			Fatigue	-0.09	0.034	-0.094	0.047	-0.028	-0.111	0.155	0.171	0.032
		Shortness of breath	0.088	0.158	0.221	-0.233	-0.261	0.065	0.105	0.017	-0.032			Shortness of breath	0.106	0.047	-0.203	0.006	-0.117	-0.061	.379*	-0.056	0.176			Shortness of breath	-0.223	0.032	-0.157	-0.259	-0.027	.360*	0.106	-0.008	0.252
		Tiredness and laziness	0.047	0.024	0.16	0.031	0.033	0.129	-0.013	-0.119	-0.027			Afraid of cold like warm	0.038	-0.157	-0.034	-0.147	0.115	0.096	-0.056	-0.011	0.123			Afraid of cold like warm	-0.027	-0.175	-0.174	0.049	-0.106	-0.113	-0.108	-0.083	-0.154
		Sweating	0.205	0.145	0.13	-.320*	-.324*	-0.274	0.17	0.076	-0.108			Cold sweat	0.307	-0.097	-0.097	-0.224	-0.03	-0.275	0.253	-0.142	0.089			Cold sweat	-0.162	0.017	-0.151	-0.205	0.165	-0.039	0.056	-0.209	0.115
		Dark purple complexion	-0.165	-0.222	-0.07	0.127	0.04	0.232	0.065	0.289	-0.044			Stomach duct/abdomen cold feeling	0.296	-0.139	0.073	0.082	0.31	0.242	-0.222	-0.144	-0.191			Stomach duct/abdomen cold feeling	-0.224	0.019	-0.024	0.084	-0.109	-0.014	-.376*	-.481**	-0.264
		Dark and purple lips	0.032	.327*	0.174	-0.231	-0.286	-0.172	0.209	0.275	0.155			Dark purple complexion	0.204	0.031	0.067	-0.241	-0.087	0.053	-0.023	-0.302	-0.062			Cough and phlegm	-0.05	-0.273	-0.189	0.001	0.089	-0.217	-0.286	0.007	-.452**
		Tongue nature	-.388**	-0.014	.325*	-0.111	-0.138	0.068	.357*	.301*	0.179			Dark and purple lips	.378*	0.105	0.22	0.07	0.015	0.094	-0.037	-.477**	-0.227			Abdominal bloating	0.038	0.065	-0.011	-0.135	-0.218	0.009	0.259	-0.079	0.34
		Pulse pattern	0.173	-0.066	0.036	-0.109	-0.024	-0.048	0.036	-0.02	0.028			Tongue nature	0.023	0.048	0.27	-0.338	-0.272	-0.335	-0.079	-0.113	-0.304			Floating face/swollen limbs	-0.151	0.166	-0.181	-0.134	-0.18	0.235	.486**	0.33	.480**
		Syndrome integral	-0.011	0.062	.306*	-0.151	-0.196	0.144	0.249	0.147	-0.015			Pulse pattern	0.132	0.155	.511**	0.132	0.114	-0.223	-0.241	0.077	-0.159			Difficult urination	0.322	-0.34	0.096	-0.124	0.149	-0.195	0.006	0.076	0.052
														Syndrome integral	.493**	0.083	0.312	-0.23	-0.028	-0.176	0.205	-0.08	-0.079			Duct fullness or vomiting	0.117	0.114	0.044	-0.167	-0.067	-0.071	0.325	0.126	0.308
																										Thirst does not desire to drink	-0.189	-0.22	0.15	-0.102	-0.148	-0.178	-0.141	0.07	-0.165
																										Dizziness	0.05	0.173	-0.055	0.033	-0.182	0.155	0.225	0.057	0.288
																										Dark purple complexion	0.045	-0.276	-0.28	0.083	0.048	0.103	-0.041	-0.081	0.039
																										Dark and purple lips	-0.341	-0.188	0.041	0.249	0.22	-0.196	-0.127	-0.075	-0.231
																										Tongue nature	-0.064	0.135	-0.217	0.079	0.172	0.071	-0.079	-0.083	-0.083
																										Pulse pattern	0.201	0.034	0.041	-0.141	0.186	-0.174	0.022	-0.119	0.163
																										Syndrome integral	-0.144	0.005	-.503**	-0.192	-0.005	0.046	0.017	-0.193	0.103

## Sheet: Sheet8 AUC values for DEGs
QDBS syndrome	AUC		YDBS syndrome	AUC		YDBSFR syndrome	AUC
SDHD	0.787		PRKG1	0.735		PIK3R2	0.68
IL10	0.639		ATP1A2	0.706		CNGB1	0.649
ACTG1	0.618		TSHR	0.699		KCNMA1	0.636
NR1I2	0.616		HSPA8	0.698		KRT18	0.624
TNFRSF13C	0.613		CYCS	0.668		FN1	0.617
FGF9	0.611		SUMO2	0.664		FCGR1A	0.606
RHAG	0.609		HNRNPA1	0.661		GYPA	0.584
IGLL1	0.607		SKP1	0.656		TJP1	0.58
PPIA	0.604		EEF1A1	0.656		HMMR	0.577
CCR9	0.598		ASPM	0.656		CXCL10	0.576
CYP3A4	0.596		CALML3	0.621		GAPDH	0.562
PAX5	0.588		PSMC5	0.611		PDCD1LG2	0.55
CXCR5	0.587		MMP9	0.61		WDR31	0.543
GATA2	0.576		PGK1	0.607		ISG15	0.512
KLF1	0.574		SNAI1	0.579

## Sheet: Sheet9 AUC values for DEPs
QDBS syndrome	AUC		YDBS syndrome	AUC		YDBSFR syndrome	AUC
VWF	0.94		APOA2	0.867		C3	0.997
MDH2	0.936		PLTP	0.826		FH	0.937
COX5A	0.889		GNAI2	0.798		HSPA8	0.85
FGG	0.884		APOA4	0.776		TUBA1C	0.821
H3C1	0.799		LIPC	0.756		VDAC1	0.811
FGA	0.767		MYH9	0.745		MMP2	0.803
ATP5PF	0.731		APP	0.702		CLTC	0.802
ATP5PD	0.73		PLA2G7	0.695		TUBB4B	0.785
FGB	0.716					PGK1	0.747
F13A1	0.71					YWHAB	0.701
FN1	0.706					EGF	0.636
COX5B	0.688
HSPE1	0.685
SOD2	0.68
MMP3	0.678
THBS1	0.628
CASP3	0.617

[truncated: 2 more sheets: Sheet10 KEGG pathways of DEGs, Sheet11 KEGG pathways of DEPs]
